# Supplementary material for: Genome-wide identification and comparative analyses of key genes involved in C4 photosynthesis in five main gramineous crops
Source: Front Plant Sci. 2023 Mar 13;14:1134170. doi: 10.3389/fpls.2023.1134170 (PMC10040670; doi:10.3389/fpls.2023.1134170)
Supplement: Supplementary file 2 [file DataSheet_2.zip]

Archive with 1 entries (1 files):
- SupFile 1. All_query_protein_sequences_for_BLASTP.fa
