# Supplementary material for: Genome-wide identification and comparative analyses of key genes involved in C4 photosynthesis in five main gramineous crops
Source: Front Plant Sci. 2023 Mar 13;14:1134170. doi: 10.3389/fpls.2023.1134170 (PMC10040670; doi:10.3389/fpls.2023.1134170)
Supplement: Supplementary file 2 [file DataSheet_2.zip › SupFile 1. All_query_protein_sequences_for_BLASTP.fa]

>gi|20341|emb|CAA30393.1| ribulose bisphosphate carboxylase [Oryza sativa]
MAPSVMASSATTVAPFQGSSPPPACRRPPSELQLRQRQHGGRIRCMQVWPIEGIKKFETLSYLPPLTVED
LLKQIEYLAPFQVVPCLEFSKVGFVYRENHKSPGYYDGRYWTMWKLPMFGCTDATQVVKELEEAKKAYPD
AFVRIIGFDNVRQVQLISFIAYNPGCEESGGN

>gi|149392066|gb|ABR25908.1| chloroplast ribulose bisphosphate carboxylase small chain precursor [Oryza sativa Indica Group]
MAPSVMASSATTVAPFQGLKSTAGMPVARRSGNSSFGNVSNGGRIRCMQVWPIEGIKKFETLSYLPPLTV
EDLLKQIEYLLRSKWVPCLEFSKVGFVYRENHRSPGYYDGRYWTMWKLPMFGCTDATQVLKELEEAKKAY
PDAFVRIIGFDNVRQVQLISFIAYKPPGCEESGGN

>gi|149391337|gb|ABR25686.1| ribulose bisphosphate carboxylase small chain c [Oryza sativa Indica Group]
MAPTVMASSATSVAPFQGLKSTAGLPVSRRSTNSGFGNVSNGGRIKCMQVWPIEGIKKFETLSYLPPLTV
EDLLKQIEYLLRSKWVPCLEFSKVGFVYRENHRSPGYYDGRYWTMWKLPMFGCTDATQVLKELEEAKKAY
PDAFVRIIGFDNVRQVQLISFIAYKPPGCEESGGN

>gi|149390921|gb|ABR25478.1| ribulose bisphosphate carboxylase small chain c [Oryza sativa Indica Group]
MAPSVMASSATSVAPFQGLKSTAGLPVNRRSSSSSFGNVSNGGRIRCMQVWPIEGIKKFETLSYLPPLTV
EDLLKQIEYLLRSKWVPCLEFSKVGFVYRENHRSPGYYDGRYWTMWKLPMFGCTDATQVLKELEEAKKAY
PDAFVRIIGFDNVRQVQLISFIAYKPPGCEESGGN

>gi|1002313796|ref|XP_015620270.1| ribulose bisphosphate carboxylase small chain, chloroplastic-like [Oryza sativa Japonica Group]
MAPSVMASSATSVAPFQGLKSTAGLPVNRRSSSSSFGNVSNGGRIRCMQVWPIEGIKKFETLSYLPPLTV
EDLLKQIEYLLRSKWVPCLEFSKVGFVYRENHRSPGYYDGRYWTMWKLPMFGCTDATQVLKELEEAKKAY
PDAFVRIIGFDNVRQVQLISFIAYKPPGCEESGGN

>gi|1002312982|ref|XP_015619872.1| ribulose bisphosphate carboxylase small chain, chloroplastic [Oryza sativa Japonica Group]
MAPSVMASSATTVAPFQGLKSTAGMPVARRSGNSSFGNVSNGGRIRCMQVWPIEGIKKFETLSYLPPLTV
EDLLKQIEYLLRSKWVPCLEFSKVGFVYRENHRSPGYYDGRYWTMWKLPMFGCTDATQVLKELEEAKKAY
PDAFVRIIGFDNVRQVQLISFIAYKPPGCEESGGN

>gi|1002312042|ref|XP_015619409.1| ribulose bisphosphate carboxylase small chain A, chloroplastic-like [Oryza sativa Japonica Group]
MAPTVMASSATSVAPFQGLKSTAGLPVSRRSNSAGLGSVSNGGRISCMQVWPIEGIKKFETLSYLPPLTV
EDLLKQIEYLLRSKWVPCLEFSKVGFVYRENHRSPGYYDGRYWTMWKLPMFGCTDATQVLKELEEAKKAY
PDAFVRIIGFDNVRQVQLISFIAYKPPGCEESGGN

>gi|1002312040|ref|XP_015619408.1| ribulose bisphosphate carboxylase small chain A, chloroplastic [Oryza sativa Japonica Group]
MAPTVMASSATSVAPFQGLKSTAGLPVSRRSTNSGFGNVSNGGRIKCMQVWPIEGIKKFETLSYLPPLTV
EDLLKQIEYLLRSKWVPCLEFSKVGFVYRENHRSPGYYDGRYWTMWKLPMFGCTDATQVLKELEEAKKAY
PDAFVRIIGFDNVRQVQLISFIAYKPPGCEESGGN

>gi|108862509|gb|ABG21975.1| Ribulose bisphosphate carboxylase small chain A, chloroplast precursor, putative, expressed [Oryza sativa Japonica Group]
MAPTVMASSATSVAPFQGLKSTAGLPVSRRSTNSGFGNVSNGGRIKCMQVWPIEGIKKFETLSYLPPLTV
EDLLKQIEYLLRSKWVPCLEFSKVGFVYRENHRSPGYYDGRYWTMWKLPMFGCTDATQVLKELEEAKKAY
PDAFVRIIGFDNVRQVQLISFIAYKPPGCEESGGN

>gi|108862508|gb|ABG21974.1| Ribulose bisphosphate carboxylase small chain A, chloroplast precursor, putative, expressed [Oryza sativa Japonica Group]
MAPTVMASSATSVAPFQGLKSTAGLPVSRRSTNSGFGNVSNGGRIKCMQVWPIEGIKKFETLSYLPPLTV
EDLLKQIEYLLRSKWVPCLEFSKVGFVYRENHRSPGYYDGRYWTMWKLPMFGCTDATQVLKELEEAKKAY
PDAFVRIIGFDNVRQVQLISFIAYKPPGCEESGGN

>gi|108862507|gb|ABG21973.1| Ribulose bisphosphate carboxylase small chain A, chloroplast precursor, putative, expressed [Oryza sativa Japonica Group]
MAPTVMASSATSVAPFQGLKSTAGLPVSRRSNSAGLGSVSNGGRISCMQVWPIEGIKKFETLSYLPPLTV
EDLLKQIEYLLRSKWVPCLEFSKVGFVYRENHRSPGYYDGRYWTMWKLPMFGCTDATQVLKELEEAKKAY
PDAFVRIIGFDNVRQVQLISFIAYKPPGCEESGGN

>gi|77554384|gb|ABA97180.1| Ribulose bisphosphate carboxylase small chain C, chloroplast precursor, putative, expressed [Oryza sativa Japonica Group]
MAPSVMASSATSVAPFQGLKSTAGLPVNRRSSSSSFGNVSNGGRIRCMQVWPIEGIKKFETLSYLPPLTV
EDLLKQIEYLLRSKWVPCLEFSKVGFVYRENHRSPGYYDGRYWTMWKLPMFGCTDATQVLKELEEAKKAY
PDAFVRIIGFDNVRQVQLISFIAYKPPGCEESGGN

>gi|77554383|gb|ABA97179.1| Ribulose bisphosphate carboxylase small chain C, chloroplast precursor, putative, expressed [Oryza sativa Japonica Group]
MAPSVMASSATSVAPFQGLKSTAGLPVNRRSSSSSFGNVSNGGRIRCMQVWPIEGIKKFETLSYLPPLTV
EDLLKQIEYLLRSKWVPCLEFSKVGFVYRENHRSPGYYDGRYWTMWKLPMFGCTDATQVLKELEEAKKAY
PDAFVRIIGFDNVRQVQLISFIAYKPPGCEESGGN

>gi|77554377|gb|ABA97173.1| Ribulose bisphosphate carboxylase small chain A, chloroplast precursor, putative, expressed [Oryza sativa Japonica Group]
MAPTVMASSATSVAPFQGLKSTAGLPVSRRSNSAGLGSVSNGGRISCMQVWPIEGIKKFETLSYLPPLTV
EDLLKQIEYLLRSKWVPCLEFSKVGFVYRENHRSPGYYDGRYWTMWKLPMFGCTDATQVLKELEEAKKAY
PDAFVRIIGFDNVRQVQLISFIAYKPPGCEESGGN

>gi|77554373|gb|ABA97169.1| Ribulose bisphosphate carboxylase small chain A, chloroplast precursor, putative, expressed [Oryza sativa Japonica Group]
MAPTVMASSATSVAPFQGLKSTAGLPVSRRSTNSGFGNVSNGGRIKCMQVWPIEGIKKFETLSYLPPLTV
EDLLKQIEYLLRSKWVPCLEFSKVGFVYRENHRSPGYYDGRYWTMWKLPMFGCTDATQVLKELEEAKKAY
PDAFVRIIGFDNVRQVQLISFIAYKPPGCEESGGN

>gi|77554260|gb|ABA97056.1| Ribulose bisphosphate carboxylase small chain C, chloroplast precursor, putative, expressed [Oryza sativa Japonica Group]
MAPSVMASSATTVAPFQGLKSTAGMPVARRSGNSSFGNVSNGGRIRCMQVWPIEGIKKFETLSYLPPLTV
EDLLKQIEYLLRSKWVPCLEFSKVGFVYRENHRSPGYYDGRYWTMWKLPMFGCTDATQVLKELEEAKKAY
PDAFVRIIGFDNVRQVQLISFIAYKPPGCEESGGN

>gi|108862471|gb|ABG21958.1| Ribulose bisphosphate carboxylase small chain C, chloroplast precursor, putative, expressed [Oryza sativa Japonica Group]
MAPSVMASSATTVAPFQGLKSTAGMPVARRSGNSSFGNVSNGGRIRCMQVWPIEGIKKFETLSYLPPLTV
EDLLKQIEYLLRSKWVPCLERPRRRTLMHSSVSSASTTSGRCSSSASSPTSPRAARSLVATKPSSSYIAL
FNCSSLIR

>gi|149392260|gb|ABR25969.1| ribulose bisphosphate carboxylase small chain c, partial [Oryza sativa Indica Group]
LKSTAGLPVSRRSTNSGFGNVSNGGRIKCMQVWPIEGIKKFETLSYLPPLTVEDLLKQIEYLLRSKWVPC
LEFSKVGFVYRENHRSPGYYDGRYWTMWKLPMFGCTDATQVLKELEEAKKAYPDAFVRIIGFDNVRQVQL
ISFIAYKPPGCEESGGN

>gi|1442793108|gb|AXK47819.1| ribulose bisphosphate carboxylase small chain [Oryza sativa Japonica Group]
MAPSVMASSATTVAPFQGLKSTAGMPVARRSGNSSFGNVSNGGRIRCMQVWPIEGIKKFETLSYLPPLTV
EDLLKQIEYLLRSKWVPCLEFSKVGFVYRENHRSPGYYDGRYWTMWKLPMFGCTDATQVLKELEEAKKAY
PDAFVRIIGFDNVRQVQLISFIAYKPPGCEESGGN

>gi|347451|gb|AAA84592.1| ribulose 1,5-bisphosphate carboxylase (chloroplast) [Oryza sativa]
MASSATTVAPFQGLKSTAGMPVARRSNSSFGNVSNGGRIRCMQVWPIEGIKKFETLSYLPPLTVEDLLKQ
IEYLLRSKWVPCLEFSKVGFVYRENHKSPGYYDGRYWTMWKLPMFGCTDATQVLKELEEAKKAYPDAFVR
IIGFDNVRQVQLISFIAYKPPGCEESGGN

>gi|226375|prf||1508256A ribulose bisphosphate carboxylase S
MAPSVMASSATTVAPFQGLKSTAGMPVARRSGNSSFGNVSNGGRIRCMQVWPIEGIKKFETLSYLPPLTV
EDLLKQIEYLLRSKWVPCLEFSKVGFVYRENHRSPGYYDGRYWTMWKLPMFGCTDATQVLKELEEAKKAY
PDAFVRIIGFDNVRQVQLISFIAYKPPGCEESGGN

>gi|1443060317|ref|XP_015624320.2| ribulose bisphosphate carboxylase small chain clone 512 [Oryza sativa Japonica Group]
MFINTASFVAGAVVASPEQPAKLVRDQRRVVPGSCRARRGAASNGFRTYCMQTWNPFTNRRYEAMSYLPP
LSAKSISKEIEFIMSKGWVPCLEFDKEGEIHRSNSRMPGYYDGRYWTLWKLPMFGCSDAAAVLREVEECR
REYPDAFIRLIAFDSSRQCQCMSFVVHKPPSAAASPATVAGAE

>gi|38374128|gb|AAR19268.1| ribulose-1,5-bisphosphate carboxylase/oxygenase small subunit (chloroplast) [Oryza sativa Japonica Group]
MAPTVMASSATSVAPFQGLKSTAGLPVSRRSTNSGFGNVSNGGRIKCMQVWPIEGIKKFETLSYLPPLTV
EDLLKQIEYLLRSKWVPCLEFSKVGFVYRENHRSPGYYDGRYWTMWKLPMFGCTDATQVLKELEEAKKAY
PDAFVRIIGFDNVRQVQLISFIAYKPPGCEESGGN

>gi|218208|dbj|BAA00538.1| small subunit of ribulose-1,5-bisphosphate carboxylase [Oryza sativa Japonica Group]
MAPSVMASSATTVAPFQGLKSTAGMPVARRSGNSSFGNVSNGGRIRCMQVWPIEGIKKFETLSYLPPLTV
EDLLKQIEYLLRSKWVPCLEFSKVGFVYRENHRSPGYYDGRYWTMWKLPMFGCTDATQVLKELEEAKKAY
PDAFVRIIGFDNVRQVQLISFIAYKPPGCEESGGN

>gi|51535980|dbj|BAD38061.1| putative ribulose 1,5-bisphosphate carboxylase small subunit [Oryza sativa Japonica Group]
MFINTASFVAGAVVASPEQPAKLVRDQRRVVPGSCRARRGAASNGFRTYCMQTWNPFTNRRYEAMSYLPP
LSAKSISKEIEFIMSKGWVPCLEFDKEGEIHRSNSRMPGYYDGRYWTLWKLPMFGCSDAAAVLREVEECR
REYPDAFIRLIAFDSSRQCQCMSFVVHKPPSAAASPATVAGAE

>gi|51535337|dbj|BAD38596.1| putative ribulose 1,5-bisphosphate carboxylase small subunit [Oryza sativa Japonica Group]
MFINTASFVAGAVVASPEQPAKLVRDQRRVVPGSCRARRGAASNGFRTYCMQTWNPFTNRRYEAMSYLPP
LSAKSISKEIEFIMSKGWVPCLEFDKEGEIHRSNSRMPGYYDGRYWTLWKLPMFGCSDAAAVLREVEECR
REYPDAFIRLIAFDSSRQCQCMSFVVHKPPSAAASPATVAGAE

>gi|122234140|sp|Q0INY7.1|RBS1_ORYSJ RecName: Full=Ribulose bisphosphate carboxylase small chain, chloroplastic; Short=Ribulose bisphosphate carboxylase small chain C; Short=RuBisCO small subunit; Short=RuBisCO small subunit C; Flags: Precursor
MAPSVMASSATTVAPFQGLKSTAGMPVARRSGNSSFGNVSNGGRIRCMQVWPIEGIKKFETLSYLPPLTV
EDLLKQIEYLLRSKWVPCLEFSKVGFVYRENHRSPGYYDGRYWTMWKLPMFGCTDATQVLKELEEAKKAY
PDAFVRIIGFDNVRQVQLISFIAYKPPGCEESGGN

>gi|158513174|sp|A2Y205.2|RBS1_ORYSI RecName: Full=Ribulose bisphosphate carboxylase small chain, chloroplastic; Short=Ribulose bisphosphate carboxylase small chain C; Short=RuBisCO small subunit; Short=RuBisCO small subunit C; Flags: Precursor
MAPSVMASSATTVAPFQGLKSTAGMPVARRSGNSSFGNVSNGGRIRCMQVWPIEGIKKFETLSYLPPLTV
EDLLKQIEYLLRSKWVPCLEFSKVGFVYRENHRSPGYYDGRYWTMWKLPMFGCTDATQVLKELEEAKKAY
PDAFVRIIGFDNVRQVQLISFIAYKPPGCEESGGN

>gi|109940134|sp|P18566.2|RBS2_ORYSJ RecName: Full=Ribulose bisphosphate carboxylase small chain A, chloroplastic; Short=RuBisCO small subunit A; Flags: Precursor
MAPTVMASSATSVAPFQGLKSTAGLPVSRRSTNSGFGNVSNGGRIKCMQVWPIEGIKKFETLSYLPPLTV
EDLLKQIEYLLRSKWVPCLEFSKVGFVYRENHRSPGYYDGRYWTMWKLPMFGCTDATQVLKELEEAKKAY
PDAFVRIIGFDNVRQVQLISFIAYKPPGCEESGGN

>gi|514752606|ref|XP_004962611.1| ribulose bisphosphate carboxylase small chain A, chloroplastic [Setaria italica]
MAPTAMAATSVAPFQGLKSTAGLPVSRRSTSSGFGNVSNGGRIRCMQVWPIGGKKFETLSYLPPLSTDDL
LKQIDYLIRKNWIPCLEFSKVGFVYRENNRSPGYYDGRYWTMWKLPMFGCTEATQVYAELEECKKAYPDA
YIRILGFDNVRQVQCIMFIAYKPPGCEETGVAK

>gi|514751246|ref|XP_004962302.1| ribulose bisphosphate carboxylase small chain, chloroplastic [Setaria italica]
MAPTVMASSATSVAPFQGLKSTAGLPVSRRSISTGFVSNGGRIRCMQVWPAEGNKKFETLSYLPPLSTDE
VLKQIDYLIRKNWIPCLEFSKIGFVYRENSTSPCYYDGRYWTMWKLPMFGCTEATQVYAEFEECKKAYPD
CYIRIIGFDNIKQVQCVMFIAYKPPGSE

>gi|514751242|ref|XP_004962301.1| ribulose bisphosphate carboxylase small chain, chloroplastic [Setaria italica]
MAPTVMASSATSVSPFQGLKSTAGLPVSRRISSTGFVSNGGRIRCMQVWPAEGNKKFETLSYLPPLSTDQ
LLKQVEYLIRNNWIPCLEFSKVGFVFRENSRSPCYYDGRYWTMWKLPMFGCTEATQVYAELEECKKAYPD
CYIRVIGFDNLRQVQCVLFIAYKPPGSE

>gi|1256285225|ref|XP_004954709.2| ribulose bisphosphate carboxylase small chain, chloroplastic [Setaria italica]
MAVTPLLFKATTSASPFPASVAAAALPLPPVSLLNQPPPLLKNMLINTAEASYLAGAGAICLRPEPPARL
AQRRLPPAGSSSTARAASNGLRTHCMKTWNPFTNRRYEALSYLPPLTAESVAKEVDFILAKGWVPCLEFD
KAGEIHRSNSRMPGYYDGRYWTLWKLPMFGCAGAAEVRRELDECRREYPDAYIRLIAFDSSRQCQCMSFV
VHKPAHAPPAAASPAASN

>gi|514752637|ref|XP_004962615.1| ribulose bisphosphate carboxylase small chain, chloroplastic [Setaria italica]
MAPTAMAAATSVAPFQGLKSTARLPVSRRSSSSGFGNVSNGGRIRCMQVWPAEGNKKFETLSYLPPLSTD
EVLKQIDYLIRKNWIPCLEFSKIGFVYRENSTSPCYYDGRYWTMWKLPMFGCTEATQVYAEFEECKKAYP
DCYIRIIGFDNIKQVQCVMFIAYKPPGSE

>gi|514752604|ref|XP_004962610.1| ribulose bisphosphate carboxylase small chain, chloroplastic [Setaria italica]
MAPTAMAAATSVAPFQGLKSTARLPVSRRSSSSGFGNVSNGGRIRCMQVWPAEGNKKFETLSYLPPLSTD
EVLKQIDYLIRKNWIPCLEFSKIGFVYRENSTSPCYYDGRYWTMWKLPMFGCTEATQVYAEFEECKKAYP
DCYIRIIGFDNIKQVQCVMFIAYKPPGSE

>gi|242070055|ref|XP_002450304.1| ribulose bisphosphate carboxylase small chain, chloroplastic [Sorghum bicolor]
MAPTVMASSATAVAPFQGLKSTATLPVARRSTTSLAKVSNGGRIRCMQVWPAYGNKKFETLSYLPPLTEE
QLLKQVDYLLRNNWVPCLEFSKEGFVYRENSTSPCYYDGRYWTMWKLPMFGCTDASQVYKELQEAIASYP
DAYVRILGFDNIKQTQCVSFIAYKPAGSE

>gi|313150676|dbj|BAJ40065.1| ribulose-1,5-bisphosphate carboxylase/oxygenase small subunit [Sorghum bicolor]
MAPTVMASSATAVAPFQGLKSTATLPVARRSTTSFAKVSNGGRIRCMQVWPAYGNKKFETLSYLPPLTEE
QLLKQVDYLLRNNWVPCLEFSKEGFVYRENSTSPCYYDGRYWTMWKLPMFGCTDASQVYKELQEAIASYP
DAYVRILGFDNIKQTQCVSFIAYKPAGSE

>gi|162463469|ref|NP_001105294.1| ribulose bisphosphate carboxylase small chain, chloroplastic precursor [Zea mays]
MAPTVMMASSATAVAPFQGLKSTASLPVARRSSRSLGNVSNGGRIRCMQVWPAYGNKKFETLSYLPPLST
DDLLKQVDYLLRNGWIPCLEFSKVGFVYRENSTSPCYYDGRYWTMWKLPMFGCNDATQVYKELQEAIKSY
PDAFHRVIGFDNIKQTQCVSFIAYKPPGSD

>gi|1198817728|ref|NP_001338725.1| ribulose bisphosphate carboxylase small subunit 2 [Zea mays]
MAPTVMMASSATAVAPFQGLKSAASLPVARRSTRSLGNVSNGGRIRCMQVWPAYGNKKFETLSYLPPLST
DDLLKQVDYLLRNGWIPCLEFSKLGFVYRENSTSPCYYDGRYWTMWKLPMFGCTDATQVYKELQEAIAAY
PDAFHRVIGFDNVRQTQCVSFIAYKPPGSE

>gi|1142693549|gb|AQK57475.1| Ribulose bisphosphate carboxylase small chain, chloroplastic [Zea mays]
MAPTVMMASSATAVAPFQGLKSTASLPVARRSSRSLGNVSNGGRIRCMQVWPAYGNKKFETLSYLPPLST
DDLLKQVDYLLRNGWIPCLEFSKVGFVYRENSTSPCYYDGRYWTMWKLPMFGCNDATQVYKELQEAIKSY
PDAFHRVIGFDNIKQTQCVSFIAYKPPGSD

>gi|1142660435|gb|ONM19757.1| ribulose bisphosphate carboxylase small subunit2 [Zea mays]
MAPTVMMASSATAVAPFQGLKSAASLPVARRSTRSLGNVSNGGRIRCMQVWPAYGNKKFETLSYLPPLST
DDLLKQVDYLLRNGWIPCLEFSKLGFVYRENSTSPCYYDGRYWTMWKLPMFGCTDATQVYKELQEAIAAY
PDAFHRVIGFDNVRQTQCVSFIAYKPPGSE

>gi|195636562|gb|ACG37749.1| ribulose bisphosphate carboxylase small chain C [Zea mays]
MAPTVMMASSATAVAPFQGLKSAASLPVARRSTRSLGNVSNGGRIRCMQVWPAYGNKKFETLSYLPPLST
DDLLKQVDYLLRNGWIPCLEFSKLGFVYRENSTSPCYYDGRYWTMWKLPMFGCTDATQVYKELQEAIAAY
PDAFHRVIGFDNVRQTQCVSFIAYKPPGSE

>gi|1394896778|gb|PWZ41032.1| Ribulose bisphosphate carboxylase small chain, chloroplastic [Zea mays]
MAPTVMMASSATAVAPFQGLKSAASLPVARRSTRSLGNVSNGGRIRCMQVWPAYGNKKFETLSYLPPLST
DDLLKQVDYLLRNGWIPCLEFSKLGFVYRENSTSPCYYDGRYWTMWKLPMFGCTDATQVYKELQEAIAAY
PDAFHRVIGFDNVRQTQCVSFIAYKPPGSE

>gi|1394883237|gb|PWZ27829.1| Ribulose bisphosphate carboxylase small chain, chloroplastic [Zea mays]
MAPTVMMASSATAVAPFQGLKSTASLPIARRSSRSLGNVSNGGRIRCMQVWPAYGNKKFETLSYLPPLST
DDLLKQVDYLLRNGWIPCLEFSKVGFVYRENSTSPCYYDGRYWTMWKLPMFGCNDATQVYKELQEAIKSY
PDAFHRVIGFDNIKQTQCVSFIAYKPPGSD

>gi|217964|dbj|BAA00120.1| ribulose 1,5-bisphosphate carboxylase small subunit [Zea mays]
MAPTVMMASSATAVAPFQGLKSTASLPVARRSSRSLGNVSNGGRIRCMQVWPAYGNKKFETLSYLPPLST
DDLLKQVDYLLRNGWIPCLEFSKVGFVYRENSTSPCYYDGRYWTMWKLPMFGCNDATQVYKELQEAIKSY
PDAFHRVIGFDNIKQTQCVSFIAYKPPGSD

>gi|1673456|emb|CAA70416.1| ribulose-1,5-bisphosphate carboxylase/oxygenase small subunit [Zea mays]
MAPTVMMASSATAVAPFQGLKSAASLPVARRSTRSLGNVSNGGRIRCMQVWPAYGNKKFETLSYLPPLST
DDLLKQVDYLLRNGWIPCLEFSKLGFVYRENSTSPCYYDGRYWTMWKLPMFGCTDATQVYKELQEAIAAY
PDAFHRVIGFDNVRQTQCVSFIAYKPPGSE

>gi|132147|sp|P05348.1|RBS_MAIZE RecName: Full=Ribulose bisphosphate carboxylase small chain, chloroplastic; Short=RuBisCO small subunit; Flags: Precursor
MAPTVMMASSATAVAPFQGLKSTASLPVARRSSRSLGNVSNGGRIRCMQVWPAYGNKKFETLSYLPPLST
DDLLKQVDYLLRNGWIPCLEFSKVGFVYRENSTSPCYYDGRYWTMWKLPMFGCNDATQVYKELQEAIKSY
PDAFHRVIGFDNIKQTQCVSFIAYKPPGSD

>gi|22474|emb|CAA29784.1| ribulose-1,5-bisphosphate carboxylase (RuBPC) precursor [Zea mays]
MAPTVMMASSATAVAPFQGLKSTASLPVARRSSRSLGNVSNGGRIRCMQVWPAYGNKKFETLSYLPPLST
DDLLKQVDYLLRNGWIPCLEFSKVGFVYRENSTSPCYYDGRYWTMWKLPMFGCNDATQVYKELQEAIKSY
PDAFHRVIGFDNIKQTQCVSFIAYKPPGSD

>gi|11990903|dbj|BAB19815.1| ribulose-1,5-bisphosphate carboxylase/oxygenase small subunit [Triticum aestivum]
MAPAVMASSATTVAPFQGLKSTAGLPVSRRSSGSLGRVSNGGRIRCMQVWPIEGIKKFETLSYLPPLSTE
ALLKQVDYLIRSKWVPCLEFSKVGFVFREHNSSSGYYDGRYWTMWKLPMFGCTDATQVLNEVEEVKKEYP
DAYVRVIGFDNLRQVQCVSFIAFRPPGCEESGKA

>gi|11990901|dbj|BAB19814.1| ribulose-1,5-bisphosphate carboxylase/oxygenase small subunit [Triticum aestivum]
MAPAVMASSATSVAPFQGLKSTAGLPVSRRSSSAGLSSVSNGGRIRCMQVWPIEGIKKFETLSYLPPLST
EALLKQVDYLIRSKWVPCLEFSKVGFVFREHNSSPGYYDGRYWTMWKLPMFGCTDATQVLNEVEEVKKEY
PDAYVRVIGFDNLRQVQCVSFIAFRPPGCEESGKA

>gi|11990899|dbj|BAB19813.1| ribulose-1,5-bisphosphate carboxylase/oxygenase small subunit [Triticum aestivum]
MAPAVMASSATTVAPFQGLKSTAGLPVSRRSSEPRPRHNGGRIRCMQVWPIEGIKKFETLSYLPPLSTEA
LLKQVDYLIRSKWVPCLEFSKVGFVFREHNSSPGYYDGRYWTMWKLPMFGCTDATQVLNEVEEVKKEYPD
AYVRVNGFDNLRQVQCVSFIAFRPPGCEESGKA

>gi|11990897|dbj|BAB19812.1| ribulose-1,5-bisphosphate carboxylase/oxygenase small subunit [Triticum aestivum]
MAPAVMASSATSVAPFQGLKSTAGLPVSRRSNGASLGSVSNGGRIRCMQVWPIEGIKKFETLSYLPPLST
EALLKQVDYLIRSKWVPCLEFSKVGFIFREHNASPGYYDGRYWTMWKLPMFGCTDATQVINEVEEVKKEY
PDAYVRIIGFDNMRQVQCVSFIAFKPPGCEESGKA

>gi|11990895|dbj|BAB19811.1| ribulose-1,5-bisphosphate carboxylase/oxygenase small subunit [Triticum aestivum]
MAPAVMASSATTVAPFQGLKSTAGLPVSRRSSGSLGRVSNGGRIRCMQVWPIEGIKKFETLSYLPPLSTE
ALLKQVDYLIRSKWVPCLEFSKVGFVFREHNSSSGYYDGRYWTMWKLPMFGCTDATQVLNEVEEVKKEYP
DAYVRVIGFDNLRQVQCVSFIAFRPPGCEESGKA

>gi|11990893|dbj|BAB19810.1| ribulose-1,5-bisphosphate carboxylase/oxygenase small subunit [Triticum aestivum]
MAPAVMASSATSVAPFQGLKSTAGLPVSRRSNGASLGSVSNGGRIRRMQVWPIEGIKKFETLSYLPPLST
EALLKQVDYLIRSKWVPCLEFSKVGFIFREHNASPGYYDGRYWTMWKLPMFGCTDATQVINEVEEVKKEY
PDAYVRIIGFDNMRQVQCVSFIAFKPPGCEESGKA

>gi|961373917|gb|ALS03825.1| chloroplast ribulose-1,5-bisphosphate carboxylase/oxygenase small subunit [Triticum aestivum]
MAPAVMASSATTVAPFQGLKSTAGLPVGRRSSGSLSSVSNGGRIRCMQVWPIEGIKKFETLSYLPPLSTE
ALLKQVDYLIRSKWVPCLEFSKVGFVFREHNSSPGYYDGRYWTMWKLPMFGCTDATQVLNEVEEVKKEYP
DAYVRVIGFDNLRQVQCVSFIAFRPPGCEESGKA

>gi|961373915|gb|ALS03824.1| chloroplast ribulose-1,5-bisphosphate carboxylase/oxygenase small subunit [Triticum aestivum]
MAPTVMASSATSVAPFQGLKSTAGLPISRRSSSAGLSSVSNGGRIRCMQVWPIEGIKKFETLSYLPPLST
EALLKQVDYLIRSKWVPCLEFSKVGFVFREHNSSPGYYDGRYWTMWKLPMFGCTDATQVLNEVEEVKKEY
PDAYVRVIGFDNLRQVQCVSFIAFRPPGCEESGKA

>gi|961373919|gb|ALS03826.1| chloroplast ribulose-1,5-bisphosphate carboxylase/oxygenase small subunit [Triticum aestivum]
MAPTVMASSATSVAPFQGLKSTAGLPVSRRSNGASLGSVSNGGRIRCMQVWPIEGIKKFETLSYLPPLST
EALLKQVDYLIRSKWVPCLEFSKVGFIFREHNASPGYYDGRYWTMWKLPMFGCTDATQVINEVEEVKKEY
PDAYVRIIGFDNMRQVQCVSFIAFKPPGCEESGKA

>gi|961373913|gb|ALS03823.1| chloroplast ribulose-1,5-bisphosphate carboxylase/oxygenase small subunit [Triticum aestivum]
MAPAVMASSATTVAPFQGLKSTAGLPVSRRSGSAGLSSVSNGGRIRCMQVWPIEGIKKFETLSYLPPLST
EALLKQVDYLIRSKWVPCLEFSKVGFVFREHNSSPGYYDGRYWTMWKLPMFGCTDATQVLNEVEEVKKEY
PDAYVRVIGFDNMRQVQCVSFIAFRPPGCEESGKA

>gi|132099|sp|P26667.1|RBS2_WHEAT RecName: Full=Ribulose bisphosphate carboxylase small chain PW9, chloroplastic; Short=RuBisCO small subunit PW9; Flags: Precursor
MAPAVMASSATTVAPFQGLKSTAGLPISCRSGSTGLSSVSNGGRIRCMQVWPIEGIKKFETLSYLPPLST
EALLKQVDYLIRSKWVPCLEFSKVGFVFREHNSSPGYYDGRYWTMWKLPMFGCTDATQVLNEVEEVKKEY
PDAYVRVIGFDNMRQVQCVSFIAFRPPGCEESGKA

>gi|132087|sp|P00871.2|RBS1_WHEAT RecName: Full=Ribulose bisphosphate carboxylase small chain PWS4.3, chloroplastic; Short=RuBisCO small subunit PWS4.3; Flags: Precursor
MAPAVMASSATTVAPFQGLKSTAGLPVSRRSRGSLGSVSNGGRIRCMQVWPIEGIKKFETLSYLPPLSTE
ALSKQVDYLIRSKWVPCLEFSKVGFVFREHNSSPGYYDGRYWTMWKLPMFGCTDATQVLNEVEEVKKEYP
DAYVRVIGFDNLRQVQCVSFIAFRPPGCEESGKA

>gi|170771|gb|AAA34302.1| ribulose-1,5-bisphosphate carboxylase/oxygenase [Triticum aestivum]
MAPAVMASSATTVAPFQGLKSTAGLPISCRSGSTGLSSVSNGGRIRCMQVWPIEGIKKFETLSYLPPLST
EALLKQVDYLIRSKWVPCLEFSKVGFVFREHNSSPGYYDGRYWTMWKLPMFGCTDATQVLNEVEEVKKEY
PDAYVRVIGFDNMRQVQCVSFIAFRPPGCEESGKA

>gi|170769|gb|AAA34301.1| ribulose-1,5-bisphosphate carboxylase/oxygenase [Triticum aestivum]
MAPAVMASSATTVAPFQGLKSTAGLPVSRRSRGSLGSVSNGGRIRCMQVWPIEGIKKFETLSYLPPLSTE
ALSKQVDYLIRSKWVPCLEFSKVGFVFREHNSSPGYYDGRYWTMWKLPMFGCTDATQVLNEVEEVKKEYP
DAYVRVIGFDNLRQVQCVSFIAFRPPGCEESGKA

>gi|606817|gb|AAA86943.1| carbonic anhydrase [Oryza sativa]
MSTAAAAAAAQSWCFATVTPRSRATVVASLASPSPSSSSSSSSNSSNLPAPFRPRLIRNTPVFAAPVAPA
AMDAAVDRLKDGFAKFKTEFYDKKPELFEPLKAGQAPKYMVFSCADSRVCPSVTMGLEPGEAFTVRNIAN
MVPAYCKIKHAGVGSAIEYAVCALKVELIVVIGHSRCGGIKALLSLKDGAPDSFHFVEDWVRTGFPAKKK
VQTEHASLPFDDQCAILEKEAVNQSLENLKTYPFVKEGIANGTLKLVGGHYDFVSGNLDLWEP

>gi|3345477|dbj|BAA31953.1| carbonic anhydrase [Oryza sativa]
MSTAAAAAAAQSWCFATVTPRSRATVVASLASPSPSSSSSSSNSSNLPAPFRPRLIRNTPVFAAPVAPAA
MDAAVDRLKDGFAKFKTEFYDKKPELFEPLKAGQAPKYMVFSCADSRVCPSVTMGLEPGEAFTVRNIANM
VPAYCKIKHAGVGSAIEYAVCALKVELIVVIGHSRCGGIKALLSLKDGAPDSFHFVEDWVRTGFPAKKKV
QTEHASLPFDDQCAILEKEAVNQSLENLKTYPFVKEGIANGTLKLVGGHYDFVSGNLDLWEP

>gi|1002313087|ref|XP_015619928.1| gamma carbonic anhydrase 2, mitochondrial [Oryza sativa Japonica Group]
MGTLGRAIYTVGKWIRGTGQAMDRLGSTIQGGLRVEEQLSRHRTIMNIFEKEPRVHKDVFVAPSAAVIGD
VEIGHGSSIWYGSILRGDVNSIHIGSGSNIQDNSLVHVAKANISGKVLPTIIGNNVTIGHSAVLHACTVE
DEAFVGMGATLLDGVVVEKHSMVGAGSLVKQNTRIPSGEVWVGNPAKFLRKLTEEEIAFIAQSATNYINL
AQVHAAENSKTFDEIELEKMLRKKYAHKDEEYDSMLGVVREIPPELILPDNILPNKAQKAVAH

>gi|1002306597|ref|XP_015616689.1| alpha carbonic anhydrase 7 [Oryza sativa Japonica Group]
MVSSHAAIVFFLVAASSLLSYGEAAPKMTAVAADYGYPADYGYAAGSKLGPENWGKLSPAYKLCGDGKKQ
SPIDIVTKQAISNPNLDSLNRTYTASDGTLVNNGKDILMEFEPDKVGTVTVNGKVYSFRRVHWHAPSEHT
INGEKHPLELQMVHAAADGSLAVIAILYKYGAPDSFYFQLKRKLAELAADGCSFGEENAQVALGLVHLRS
LQKRTGSYFRYAGSLTAPPCTEDVFWSVLGKIRQISQEQVALITALLPAGGARPTQPLNGRTVQFYNPPN
STISFKV

>gi|1002294982|ref|XP_015610924.1| alpha carbonic anhydrase 7 isoform X1 [Oryza sativa Japonica Group]
MASIPKSLSLHDTASSPRNPRTMARARRGRQNAAASPPSLALQLQVASLVIVFVFAFSSAITPTRADHVE
GHMSHEMFGYENDATGPAKWGSLHKEWAVCGDGKKQSPIDITTVEPQKVKEPLMQAYKAGATTIQNRGHD
YMLKWKDGNSKLTVQGKEYTLKQVHWHEPSEHTINGTRFDAEMHMVHEDPSMARAVVSVLLSTKAGQPNA
VLTEMAPHFKNLAGKEKAEEEVKEPVDPSTWVDKTSGYYRYDGSLTTPPCTEGVIWTIMSKIGDASKEQI
DLLKTVATTVEPNARPAQKLNDRIVRSKRYNKVVASTTAKPLQQTALQRLASEGRTELAPPGQRHKKTEH
YAQHMFQVFIRYLRTSRGSR

>gi|1002282065|ref|XP_015645327.1| gamma carbonic anhydrase 2, mitochondrial [Oryza sativa Japonica Group]
MGTLGRAIYTAGKWIRGTGQAMDRLGSTIQGGLRVDEQLPRHRTIMNIFEKEPRIHKDVFVAPSAAVIGD
IEIGHGSSIWYGSILRGDVNSIHIGVGTNIQDNSLVHVSKANISGKVLPTIIGNSVTIGHSAVLHACIVE
DEAFVGMGATLLDGVVVEKHSMVGAGSLVKQNTRIPSGEVWVGNPAKFLRKLTEEEMAFIAQSATNYINL
AQVHAAENAKTFDEIELEKMLRKKFAHKDEEYDSMLGVVREIPPELILPDSILPNKAQKAVAH

>gi|1002233657|ref|XP_015621025.1| gamma carbonic anhydrase 1, mitochondrial [Oryza sativa Japonica Group]
MAGLGKAFYAVGFWIRETGQALDRLGCRLQGNYYFHEQLSRHRTLMNIFDKTPHVHRDAFVAPSASLIGD
IQVGQGASIWYGCVLRGDANNVQIGSGTNIQDNSLVHVAKSNLSGKVFPTIIGDNVTVGHSAVLQGCTVE
DEAFVGMGATLLDGVVVEKHGMVAAGALVRQNTRIPCGEVWGGNPAKFLRKLTDDEITFIKESASNYSTL
AKAHAAENAKPVEKTEFEKLFRKKSAHQDEEHDSMIGATREVTPELTPSSSAQ

>gi|62732730|gb|AAX94849.1| Eukaryotic-type carbonic anhydrase [Oryza sativa Japonica Group]
MAQMEFEPDKVGTVTVNGKVYSFRRVHWHAPSEHTINGEKHPLELQMVHAAADGSLAVIAILYKYGAPDS
FYFQLKRKLAELAADGCSFGEENAQVALGLVHLRSLQKRTGSYFRYAGSLTAPPCTEDVFWSVLGKIRQI
SQEQVALITALLPAGGARPTQPLNGRTVQFYNPPNSTISFKV

>gi|5917783|gb|AAD56038.1|AF182806_1 carbonic anhydrase 3 [Oryza sativa Indica Group]
MSTAAAAAAAQSWCFATVTPRSRATVVASLASPSPSSSSSSSSNSSNLPAPFRPRLIRNTPVFAAPVAPA
AMDAAVDRLKDGFAKFKTEFYDKKPELFEPLKAGQAPKYMVFSCADSRVCPSVTMGLEPGEAFTVRNIAN
MVPAYCKIKHAGVGSAIEYAVCALKVELIVVIGHSRCGGIKALLSLKDGAPDSFHFVEDWVRTGFPAKKK
VQTEHASLPFDDQCAILEKEAVNQSLENLKTYPFVKEGIANGTLKLVGGHYDFVSGNLDLWEP

>gi|1002312353|ref|XP_015619564.1| alpha carbonic anhydrase 7 [Oryza sativa Japonica Group]
MVSLRAAIVLVVAASSVAVAFSHAEGNEGPDFTYIEGAMDGPSNWGKLSPEYRMCGEGRSQSPIDINTKT
VVPRSDLDTLDRNYNAVNATIVNNGKDITMKFHGEVGQVIIAGKPYRFQAIHWHAPSEHTINGRRFPLEL
HLVHKSDADGGLAVISVLYKLGAPDSFYLQFKDHLAELGADECDFSKEEAHVAAGLVQMRSLQKRTGSYF
RYGGSLTTPPCGENVVWSVLGKVREISQEQLHLLMSPLPTKDARPAQPLNGRAVFYYNPPGSAVSFQEFA
K

>gi|1002294986|ref|XP_015610926.1| alpha carbonic anhydrase 7 isoform X2 [Oryza sativa Japonica Group]
MSHEMFGYENDATGPAKWGSLHKEWAVCGDGKKQSPIDITTVEPQKVKEPLMQAYKAGATTIQNRGHDYM
LKWKDGNSKLTVQGKEYTLKQVHWHEPSEHTINGTRFDAEMHMVHEDPSMARAVVSVLLSTKAGQPNAVL
TEMAPHFKNLAGKEKAEEEVKEPVDPSTWVDKTSGYYRYDGSLTTPPCTEGVIWTIMSKIGDASKEQIDL
LKTVATTVEPNARPAQKLNDRIVRSKRYNKVVASTTAKPLQQTALQRLASEGRTELAPPGQRHKKTEHYA
QHMFQVFIRYLRTSRGSR

>gi|1002290392|ref|XP_015649533.1| alpha carbonic anhydrase 7 [Oryza sativa Japonica Group]
MHRARLLVVVVTAVVTLLLLAPAAGAEEDDQFGYIPGTPRGPENWGSLKPEWATCSSGEMQSPINLGLLD
LTLAPGLGDLNYTYRNANATVVNRGHDIMVRFDGGDDAAAAGGLVINGTAYRLRQVHWHAPSEHAVDGRR
YDMELHMVHLNTQNQTAVVGILYAIGAQDEFLHKLEPYIIEVADQKDKEKIVNGGVDPNVAKEHDIVYYR
YMGSLTTPPCTEGVIWTIVRKVHTVSLSQLALLKAAVVNGNEKNARPLQDVNNRNIGLFIPLPLINV

>gi|1002290370|ref|XP_015649521.1| alpha carbonic anhydrase 7 [Oryza sativa Japonica Group]
MSSARRLLLLAGAAAAIALLLSATAPVAGAEDDGYSYIPGSPRGPQNWGSLKPEWATCSSGKMQSPINLG
LLDLTLAPGLGNLNYTYKNANASVVNRGHDIMVRFDGDAGSLKINGTAYQLRQMHWHTPSEHTIDGRRYD
MELHMVHLNAQNQAAVIGILYTIGTTPDEFLQKMEPYIIAISNQEGKEKMVVGGADPNVAKGKDTVYYRY
MGSFTTPPCTEGVIWTVVRKVHTVSLSQITLLKAAVLMGNENNARPLQDVNNREIDLFFPLPLINN

>gi|1002290187|ref|XP_015649427.1| alpha carbonic anhydrase 7 [Oryza sativa Japonica Group]
MSTSARRLLLLAGAAAAIALLLSATAPVAGAEDDGYSYIPGSPRGPQNWGSLKPEWATCSSGKMQSPINL
GLLDLTLAPGLGNLNYTYQNANASVVNRGHDIMVRFDGDAGSLKINGTAYQLRQMHWHTPSEHTIDGRRY
DMELHMVHLNAQNQAAVIGILYTIGTRDEFLQKLEPYIIEISKQEGKERVIIGGADPNVAKGQDTVYYRY
MGSFTTPPCTEGVIWTVVRKVRTVSLSQITLLKAAVLTGNENNARPLQGVNNREIDLFLPLPLINN

>gi|1002289320|ref|XP_015648960.1| alpha carbonic anhydrase 5 [Oryza sativa Japonica Group]
MHSSTRARLLLAAAVLLLSAAPAARAQETDDERKFGYVPGTENGPGNWSRLDPRWAKCNTGNMQSPIDLS
HERLMRNLGYLDYSYLPAEASMVNRGHDIEVKFMGNAGRVVINGKAYKLKQLHWHTPSEHTVNGRRYDME
LHLVHDDGNSNTAVIGNLYQIGNPDPFLLMLEPFIRRIADTKDKSEPIGVVDPQLAKSPDAVYYRYMGSL
TTPPCTEGVIWTVFKRAQTVAQYQLDLLREAVADGYENNARPLQKVNNRNISIFIPDPKKD

>gi|1002288330|ref|XP_015648465.1| alpha carbonic anhydrase 7 [Oryza sativa Japonica Group]
MGSTRLLVLLAAASLLLATAVPAARAQEETDHEEEFTYISGDEKGPEHWGKLKPEWAQCGAGEMQSPIDL
SHERVKLVRDLGYLDDSYRAAEASIVNRGHDIMVRFDGDAGSVVINGTAYYLRQLHWHSPTEHSVDGRRY
DMELHMVHESAEKKAAVIGLLYEVGRPDRFLQKMEPYLKMIADKEDREEKVGMIDPRGARGRASVYYRYM
GSLTTPPCTQGVVWTIVKRVRTVSRYQLDLLREAVHDEMENNARPLQAVNNRDISIFRPYPHKRY

>gi|1002244011|ref|XP_015626216.1| alpha carbonic anhydrase 1, chloroplastic [Oryza sativa Japonica Group]
MGTAKKSAIFVALLCTHILVNHACDSDVVFGYSGSTGPEHWGSLSPNFTTCSKGTYQSPINILKDDAVYN
PKLEPLEMDYTAANTTIVDNVFNIALRYNDTAGTVKVDGKKYKLRQLHWHSPSEHTINGQRFAVELHMVH
HSDDGNITVIAVLYRHGKPDPFLFQIKDKLAALYLEGCKAEKGEPLPVGLVDMRELKKGADRYFRYVGSL
TTPPCTENVIWNIFGEIREMTKEQAAALRAPLHGSYRHNRRPTQPLNGRTVQLNYM

>gi|108862214|gb|ABG21890.1| Eukaryotic-type carbonic anhydrase family protein, expressed [Oryza sativa Japonica Group]
MVSLRAAIVLVVAASSVAVAFSHAEGNEGPDFTYIEGAMDGPSNWGKLSPEYRMCGEGRSQSPIDINTKT
VVPRSDLDTLDRNYNAVNATIVNNGKDITMKFHGEVGQVIIAGKPYRFQAIHWHAPSEHTINGRRFPLEL
HLVHKSDADGGLAVISGRLLLQPAGQRRLLPGIRQVILSFFFLSFFFGFLYLMLS

>gi|77553047|gb|ABA95843.1| Eukaryotic-type carbonic anhydrase family protein, expressed [Oryza sativa Japonica Group]
MVSLRAAIVLVVAASSVAVAFSHAEGNEGPDFTYIEGAMDGPSNWGKLSPEYRMCGEGRSQSPIDINTKT
VVPRSDLDTLDRNYNAVNATIVNNGKDITMKFHGEVGQVIIAGKPYRFQAIHWHAPSEHTINGRRFPLEL
HLVHKSDADGGLAVISVLYKLGAPDSFYLQFKDHLAELGADECDFSKEEAHVAAGLVQMRSLQKRTGSYF
RYGGSLTTPPCGENVVWSVLGKVREISQEQLHLLMSPLPTKDARPAQPLNGRAVFYYNPPGSAVSFQEFA
K

>gi|77548719|gb|ABA91516.1| Eukaryotic-type carbonic anhydrase family protein, expressed [Oryza sativa Japonica Group]
MAQMEFEPDKVGTVTVNGKVYSFRRVHWHAPSEHTINGEKHPLELQMVHAAADGSLAVIAILYKYGAPDS
FYFQLKRKLAELAADGCSFGEENAQVALGLVHLRSLQKRTGSYFRYAGSLTAPPCTEDVFWSVLGKIRQI
SQEQVALITALLPAGGARPTQPLNGRTVQFYNPPNSTISFKV

>gi|1443062745|ref|XP_025879376.1| alpha carbonic anhydrase 1, chloroplastic [Oryza sativa Japonica Group]
MGTAKKSAIFVALLCTHILVNHACDSDVVFGYSGSTGPEHWGSLSPNFTTCSKGTYQSPINILKDDAVYN
PKLEPLEMDYTAANTTIVDNVFNIALRYNDTAGTVKVDGKKYKLRQLHWHSPSEHTINGQRFAVELHMVH
HSDDGNITVIAVLYRHGKPDPFLFQIKDKLAALYLEGCKAEKGEPLPVGLVDMRELKKGADRYFRYVGSL
TTPPCTENVIWNIFGEIREMTKEQAAALRAPLHGSYRHNRRPTQPLNGRTVQLNYM

>gi|1443039939|ref|XP_025883159.1| carbonic anhydrase, chloroplastic isoform X1 [Oryza sativa Japonica Group]
MRIGAPFSFQGVGINIGSASWCFATVTPRSRATVVASLASPSPSSSSSSSNSSNLPAPFRPRLIRNTPVF
AAPVAPAAMDAAVDRLKDGFAKFKTEFYDKKPELFEPLKAGQAPKYMVFSCADSRVCPSVTMGLEPGEAF
TVRNIANMVPAYCKIKHAGVGSAIEYAVCALKVELIVVIGHSRCGGIKALLSLKDGAPDSFHFVEDWVRT
GFPAKKKVQTEHASLPFDDQCAILEKEAVNQSLENLKTYPFVKEGIANGTLKLVGGHYDFVSGNLDLWEP

>gi|1002297890|ref|XP_015612365.1| beta carbonic anhydrase 5, chloroplastic isoform X2 [Oryza sativa Japonica Group]
MAPSLLRPASPCLNLAPPTADGPGRSRSAVTIGGSRPLSVSLRVGGSSRRDFPCTTMASRDHSGLTRQLL
DFQHGTVDEIDGEHDPFMELKARFMDFKHRNCVDNISNYQNLAQQQTPKFMVVACADSRVCPSSVLGFQP
GEAFTVRNIANLVPPYQHGASETSAALEFAVNTLEVENVLVVGHSRCGGIQALMSMKSKQDDSQSRSFIR
DWVSIAKSARLSTEAAAGNLNFELQCKHCEKESINSSLLNLLTYPWIEKRVNEGTLSLHGGYYNFIDCTF
EKWKLVYRQGLEGGSKYAIKNRTTWS

>gi|1002297888|ref|XP_015612363.1| beta carbonic anhydrase 5, chloroplastic isoform X1 [Oryza sativa Japonica Group]
MVTWPLRSAARRLAAAAAAARAAPASVAHSPPPAPMPPQPCPPEDAALQHLRRATGHDDGVPAAGEQPPS
RRPIHRRDFPCTTMASRDHSGLTRQLLDFQHGTVDEIDGEHDPFMELKARFMDFKHRNCVDNISNYQNLA
QQQTPKFMVVACADSRVCPSSVLGFQPGEAFTVRNIANLVPPYQHGASETSAALEFAVNTLEVENVLVVG
HSRCGGIQALMSMKSKQDDSQSRSFIRDWVSIAKSARLSTEAAAGNLNFELQCKHCEKESINSSLLNLLT
YPWIEKRVNEGTLSLHGGYYNFIDCTFEKWKLVYRQGLEGGSKYAIKNRTTWS

>gi|1002289387|ref|XP_015648997.1| putative carbonic anhydrase 2 [Oryza sativa Japonica Group]
MESSHITGDDGEGCNSSESGWTMYLASPMHGDDDGGGKRSGSEGSNVDDGYGYISGRGSRKEYEDDGDGD
DDDSLASDASTGPAKVKVPSAPDGDDAGGRRKHDGDEDGGGKGEEEEEEDHGLHTKFSMSSGKKAGKTEK
GGEGKSSKKGQNKRGSSSRTRFFW

>gi|1002232535|ref|XP_015617263.1| carbonic anhydrase, chloroplastic isoform X4 [Oryza sativa Japonica Group]
MMDAAVDRLKDGFAKFKTEFYDKKPELFEPLKAGQAPKYMVFSCADSRVCPSVTMGLEPGEAFTVRNIAN
MVPAYCKIKHAGVGSAIEYAVCALKVELIVVIGHSRCGGIKALLSLKDGAPDSFHFVEDWVRTGFPAKKK
VQTEHASLPFDDQCAILEKEAVNQSLENLKTYPFVKEGIANGTLKLVGGHYDFVSGNLDLWEP

>gi|1002232533|ref|XP_015617255.1| carbonic anhydrase, chloroplastic isoform X3 [Oryza sativa Japonica Group]
MSGCLCLPRYKKAPNGTPSPPPPAAAAEAEAAAAAAATKPSIDSSSSPSLLTNNHPPPSKMDAAVDRLKD
GFAKFKTEFYDKKPELFEPLKAGQAPKYMVFSCADSRVCPSVTMGLEPGEAFTVRNIANMVPAYCKIKHA
GVGSAIEYAVCALKVELIVVIGHSRCGGIKALLSLKDGAPDSFHFVEDWVRTGFPAKKKVQTEHASLPFD
DQCAILEKEAVNQSLENLKTYPFVKEGIANGTLKLVGGHYDFVSGNLDLWEP

>gi|1002232531|ref|XP_015617246.1| carbonic anhydrase, chloroplastic isoform X3 [Oryza sativa Japonica Group]
MSGCLCLPRYKKAPNGTPSPPPPAAAAEAEAAAAAAATKPSIDSSSSPSLLTNNHPPPSKMDAAVDRLKD
GFAKFKTEFYDKKPELFEPLKAGQAPKYMVFSCADSRVCPSVTMGLEPGEAFTVRNIANMVPAYCKIKHA
GVGSAIEYAVCALKVELIVVIGHSRCGGIKALLSLKDGAPDSFHFVEDWVRTGFPAKKKVQTEHASLPFD
DQCAILEKEAVNQSLENLKTYPFVKEGIANGTLKLVGGHYDFVSGNLDLWEP

>gi|1002232529|ref|XP_015617238.1| carbonic anhydrase, chloroplastic isoform X2 [Oryza sativa Japonica Group]
MSTAAAAAAAQSWCFATVTPRSRATVVASLASPSPSSSSSSSNSSNLPAPFRPRLIRNTPVFAAPVAPAA
MDAAVDRLKDGFAKFKTEFYDKKPELFEPLKAGQAPKYMVFSCADSRVCPSVTMGLEPGEAFTVRNIANM
VPAYCKIKHAGVGSAIEYAVCALKVELIVVIGHSRCGGIKALLSLKDGAPDSFHFVEDWVRTGFPAKKKV
QTEHASLPFDDQCAILEKEAVNQSLENLKTYPFVKEGIANGTLKLVGGHYDFVSGNLDLWEP

>gi|50725202|dbj|BAD33953.1| putative carbonic anhydrase [Oryza sativa Japonica Group]
MAPSLLRPASPCLNLAPPTADGPGRSRSAVTIGGSRPLSVSLRVGGSSRRDFPCTTMASRDHSGLTRQLL
DFQHGTVDEIDGEHDPFMELKARFMDFKHRNCVDNISNYQNLAQQQTPKFMVVACADSRVCPSSVLGFQP
GEAFTVRNIANLVPPYQHGASETSAALEFAVNTLEVENVLVVGHSRCGGIQALMSMKSKQDDSQSRSFIR
DWVSIAKSARLSTEAAAGNLNFELQCKHCEKESINSSLLNLLTYPWIEKRVNEGTLSLHGGYYNFIDCTF
EKWKLVYRQGLEGGSKYAIKNRTTWS

>gi|1002237190|ref|XP_015622801.1| gamma carbonic anhydrase-like 1, mitochondrial [Oryza sativa Japonica Group]
MAAASLSRLSHRAAAPSLRRLLSATASAPSPAAASPPPPPPSAAAAAAAGADRVRWDYRGQRQLVPLGQW
MPKVAVDAYVAPEAVLAGQVTVYDGASVWSGAVLRGDLNKITLGFCANVQERCVLHAAWSAPTGLPADTL
VDRYVTVGAYCLLRSCTIEPECIIGQHSILMEGSLVETNSILEAGSVLPPGRRIPTGELWAGNPARFVRK
LTNEEIMEIPKLAVAINDLMQSHFSEFLPYSTAYLEVEKLKKSFSIPL

>gi|606817|gb|AAA86943.1| carbonic anhydrase [Oryza sativa]
MSTAAAAAAAQSWCFATVTPRSRATVVASLASPSPSSSSSSSSNSSNLPAPFRPRLIRNTPVFAAPVAPA
AMDAAVDRLKDGFAKFKTEFYDKKPELFEPLKAGQAPKYMVFSCADSRVCPSVTMGLEPGEAFTVRNIAN
MVPAYCKIKHAGVGSAIEYAVCALKVELIVVIGHSRCGGIKALLSLKDGAPDSFHFVEDWVRTGFPAKKK
VQTEHASLPFDDQCAILEKEAVNQSLENLKTYPFVKEGIANGTLKLVGGHYDFVSGNLDLWEP

>gi|3345477|dbj|BAA31953.1| carbonic anhydrase [Oryza sativa]
MSTAAAAAAAQSWCFATVTPRSRATVVASLASPSPSSSSSSSNSSNLPAPFRPRLIRNTPVFAAPVAPAA
MDAAVDRLKDGFAKFKTEFYDKKPELFEPLKAGQAPKYMVFSCADSRVCPSVTMGLEPGEAFTVRNIANM
VPAYCKIKHAGVGSAIEYAVCALKVELIVVIGHSRCGGIKALLSLKDGAPDSFHFVEDWVRTGFPAKKKV
QTEHASLPFDDQCAILEKEAVNQSLENLKTYPFVKEGIANGTLKLVGGHYDFVSGNLDLWEP

>gi|1002313087|ref|XP_015619928.1| gamma carbonic anhydrase 2, mitochondrial [Oryza sativa Japonica Group]
MGTLGRAIYTVGKWIRGTGQAMDRLGSTIQGGLRVEEQLSRHRTIMNIFEKEPRVHKDVFVAPSAAVIGD
VEIGHGSSIWYGSILRGDVNSIHIGSGSNIQDNSLVHVAKANISGKVLPTIIGNNVTIGHSAVLHACTVE
DEAFVGMGATLLDGVVVEKHSMVGAGSLVKQNTRIPSGEVWVGNPAKFLRKLTEEEIAFIAQSATNYINL
AQVHAAENSKTFDEIELEKMLRKKYAHKDEEYDSMLGVVREIPPELILPDNILPNKAQKAVAH

>gi|1002306597|ref|XP_015616689.1| alpha carbonic anhydrase 7 [Oryza sativa Japonica Group]
MVSSHAAIVFFLVAASSLLSYGEAAPKMTAVAADYGYPADYGYAAGSKLGPENWGKLSPAYKLCGDGKKQ
SPIDIVTKQAISNPNLDSLNRTYTASDGTLVNNGKDILMEFEPDKVGTVTVNGKVYSFRRVHWHAPSEHT
INGEKHPLELQMVHAAADGSLAVIAILYKYGAPDSFYFQLKRKLAELAADGCSFGEENAQVALGLVHLRS
LQKRTGSYFRYAGSLTAPPCTEDVFWSVLGKIRQISQEQVALITALLPAGGARPTQPLNGRTVQFYNPPN
STISFKV

>gi|1002294982|ref|XP_015610924.1| alpha carbonic anhydrase 7 isoform X1 [Oryza sativa Japonica Group]
MASIPKSLSLHDTASSPRNPRTMARARRGRQNAAASPPSLALQLQVASLVIVFVFAFSSAITPTRADHVE
GHMSHEMFGYENDATGPAKWGSLHKEWAVCGDGKKQSPIDITTVEPQKVKEPLMQAYKAGATTIQNRGHD
YMLKWKDGNSKLTVQGKEYTLKQVHWHEPSEHTINGTRFDAEMHMVHEDPSMARAVVSVLLSTKAGQPNA
VLTEMAPHFKNLAGKEKAEEEVKEPVDPSTWVDKTSGYYRYDGSLTTPPCTEGVIWTIMSKIGDASKEQI
DLLKTVATTVEPNARPAQKLNDRIVRSKRYNKVVASTTAKPLQQTALQRLASEGRTELAPPGQRHKKTEH
YAQHMFQVFIRYLRTSRGSR

>gi|1002282065|ref|XP_015645327.1| gamma carbonic anhydrase 2, mitochondrial [Oryza sativa Japonica Group]
MGTLGRAIYTAGKWIRGTGQAMDRLGSTIQGGLRVDEQLPRHRTIMNIFEKEPRIHKDVFVAPSAAVIGD
IEIGHGSSIWYGSILRGDVNSIHIGVGTNIQDNSLVHVSKANISGKVLPTIIGNSVTIGHSAVLHACIVE
DEAFVGMGATLLDGVVVEKHSMVGAGSLVKQNTRIPSGEVWVGNPAKFLRKLTEEEMAFIAQSATNYINL
AQVHAAENAKTFDEIELEKMLRKKFAHKDEEYDSMLGVVREIPPELILPDSILPNKAQKAVAH

>gi|1002233657|ref|XP_015621025.1| gamma carbonic anhydrase 1, mitochondrial [Oryza sativa Japonica Group]
MAGLGKAFYAVGFWIRETGQALDRLGCRLQGNYYFHEQLSRHRTLMNIFDKTPHVHRDAFVAPSASLIGD
IQVGQGASIWYGCVLRGDANNVQIGSGTNIQDNSLVHVAKSNLSGKVFPTIIGDNVTVGHSAVLQGCTVE
DEAFVGMGATLLDGVVVEKHGMVAAGALVRQNTRIPCGEVWGGNPAKFLRKLTDDEITFIKESASNYSTL
AKAHAAENAKPVEKTEFEKLFRKKSAHQDEEHDSMIGATREVTPELTPSSSAQ

>gi|62732730|gb|AAX94849.1| Eukaryotic-type carbonic anhydrase [Oryza sativa Japonica Group]
MAQMEFEPDKVGTVTVNGKVYSFRRVHWHAPSEHTINGEKHPLELQMVHAAADGSLAVIAILYKYGAPDS
FYFQLKRKLAELAADGCSFGEENAQVALGLVHLRSLQKRTGSYFRYAGSLTAPPCTEDVFWSVLGKIRQI
SQEQVALITALLPAGGARPTQPLNGRTVQFYNPPNSTISFKV

>gi|5917783|gb|AAD56038.1|AF182806_1 carbonic anhydrase 3 [Oryza sativa Indica Group]
MSTAAAAAAAQSWCFATVTPRSRATVVASLASPSPSSSSSSSSNSSNLPAPFRPRLIRNTPVFAAPVAPA
AMDAAVDRLKDGFAKFKTEFYDKKPELFEPLKAGQAPKYMVFSCADSRVCPSVTMGLEPGEAFTVRNIAN
MVPAYCKIKHAGVGSAIEYAVCALKVELIVVIGHSRCGGIKALLSLKDGAPDSFHFVEDWVRTGFPAKKK
VQTEHASLPFDDQCAILEKEAVNQSLENLKTYPFVKEGIANGTLKLVGGHYDFVSGNLDLWEP

>gi|1002312353|ref|XP_015619564.1| alpha carbonic anhydrase 7 [Oryza sativa Japonica Group]
MVSLRAAIVLVVAASSVAVAFSHAEGNEGPDFTYIEGAMDGPSNWGKLSPEYRMCGEGRSQSPIDINTKT
VVPRSDLDTLDRNYNAVNATIVNNGKDITMKFHGEVGQVIIAGKPYRFQAIHWHAPSEHTINGRRFPLEL
HLVHKSDADGGLAVISVLYKLGAPDSFYLQFKDHLAELGADECDFSKEEAHVAAGLVQMRSLQKRTGSYF
RYGGSLTTPPCGENVVWSVLGKVREISQEQLHLLMSPLPTKDARPAQPLNGRAVFYYNPPGSAVSFQEFA
K

>gi|1002294986|ref|XP_015610926.1| alpha carbonic anhydrase 7 isoform X2 [Oryza sativa Japonica Group]
MSHEMFGYENDATGPAKWGSLHKEWAVCGDGKKQSPIDITTVEPQKVKEPLMQAYKAGATTIQNRGHDYM
LKWKDGNSKLTVQGKEYTLKQVHWHEPSEHTINGTRFDAEMHMVHEDPSMARAVVSVLLSTKAGQPNAVL
TEMAPHFKNLAGKEKAEEEVKEPVDPSTWVDKTSGYYRYDGSLTTPPCTEGVIWTIMSKIGDASKEQIDL
LKTVATTVEPNARPAQKLNDRIVRSKRYNKVVASTTAKPLQQTALQRLASEGRTELAPPGQRHKKTEHYA
QHMFQVFIRYLRTSRGSR

>gi|1002290392|ref|XP_015649533.1| alpha carbonic anhydrase 7 [Oryza sativa Japonica Group]
MHRARLLVVVVTAVVTLLLLAPAAGAEEDDQFGYIPGTPRGPENWGSLKPEWATCSSGEMQSPINLGLLD
LTLAPGLGDLNYTYRNANATVVNRGHDIMVRFDGGDDAAAAGGLVINGTAYRLRQVHWHAPSEHAVDGRR
YDMELHMVHLNTQNQTAVVGILYAIGAQDEFLHKLEPYIIEVADQKDKEKIVNGGVDPNVAKEHDIVYYR
YMGSLTTPPCTEGVIWTIVRKVHTVSLSQLALLKAAVVNGNEKNARPLQDVNNRNIGLFIPLPLINV

>gi|1002290370|ref|XP_015649521.1| alpha carbonic anhydrase 7 [Oryza sativa Japonica Group]
MSSARRLLLLAGAAAAIALLLSATAPVAGAEDDGYSYIPGSPRGPQNWGSLKPEWATCSSGKMQSPINLG
LLDLTLAPGLGNLNYTYKNANASVVNRGHDIMVRFDGDAGSLKINGTAYQLRQMHWHTPSEHTIDGRRYD
MELHMVHLNAQNQAAVIGILYTIGTTPDEFLQKMEPYIIAISNQEGKEKMVVGGADPNVAKGKDTVYYRY
MGSFTTPPCTEGVIWTVVRKVHTVSLSQITLLKAAVLMGNENNARPLQDVNNREIDLFFPLPLINN

>gi|1002290187|ref|XP_015649427.1| alpha carbonic anhydrase 7 [Oryza sativa Japonica Group]
MSTSARRLLLLAGAAAAIALLLSATAPVAGAEDDGYSYIPGSPRGPQNWGSLKPEWATCSSGKMQSPINL
GLLDLTLAPGLGNLNYTYQNANASVVNRGHDIMVRFDGDAGSLKINGTAYQLRQMHWHTPSEHTIDGRRY
DMELHMVHLNAQNQAAVIGILYTIGTRDEFLQKLEPYIIEISKQEGKERVIIGGADPNVAKGQDTVYYRY
MGSFTTPPCTEGVIWTVVRKVRTVSLSQITLLKAAVLTGNENNARPLQGVNNREIDLFLPLPLINN

>gi|1002289320|ref|XP_015648960.1| alpha carbonic anhydrase 5 [Oryza sativa Japonica Group]
MHSSTRARLLLAAAVLLLSAAPAARAQETDDERKFGYVPGTENGPGNWSRLDPRWAKCNTGNMQSPIDLS
HERLMRNLGYLDYSYLPAEASMVNRGHDIEVKFMGNAGRVVINGKAYKLKQLHWHTPSEHTVNGRRYDME
LHLVHDDGNSNTAVIGNLYQIGNPDPFLLMLEPFIRRIADTKDKSEPIGVVDPQLAKSPDAVYYRYMGSL
TTPPCTEGVIWTVFKRAQTVAQYQLDLLREAVADGYENNARPLQKVNNRNISIFIPDPKKD

>gi|1002288330|ref|XP_015648465.1| alpha carbonic anhydrase 7 [Oryza sativa Japonica Group]
MGSTRLLVLLAAASLLLATAVPAARAQEETDHEEEFTYISGDEKGPEHWGKLKPEWAQCGAGEMQSPIDL
SHERVKLVRDLGYLDDSYRAAEASIVNRGHDIMVRFDGDAGSVVINGTAYYLRQLHWHSPTEHSVDGRRY
DMELHMVHESAEKKAAVIGLLYEVGRPDRFLQKMEPYLKMIADKEDREEKVGMIDPRGARGRASVYYRYM
GSLTTPPCTQGVVWTIVKRVRTVSRYQLDLLREAVHDEMENNARPLQAVNNRDISIFRPYPHKRY

>gi|1002244011|ref|XP_015626216.1| alpha carbonic anhydrase 1, chloroplastic [Oryza sativa Japonica Group]
MGTAKKSAIFVALLCTHILVNHACDSDVVFGYSGSTGPEHWGSLSPNFTTCSKGTYQSPINILKDDAVYN
PKLEPLEMDYTAANTTIVDNVFNIALRYNDTAGTVKVDGKKYKLRQLHWHSPSEHTINGQRFAVELHMVH
HSDDGNITVIAVLYRHGKPDPFLFQIKDKLAALYLEGCKAEKGEPLPVGLVDMRELKKGADRYFRYVGSL
TTPPCTENVIWNIFGEIREMTKEQAAALRAPLHGSYRHNRRPTQPLNGRTVQLNYM

>gi|108862214|gb|ABG21890.1| Eukaryotic-type carbonic anhydrase family protein, expressed [Oryza sativa Japonica Group]
MVSLRAAIVLVVAASSVAVAFSHAEGNEGPDFTYIEGAMDGPSNWGKLSPEYRMCGEGRSQSPIDINTKT
VVPRSDLDTLDRNYNAVNATIVNNGKDITMKFHGEVGQVIIAGKPYRFQAIHWHAPSEHTINGRRFPLEL
HLVHKSDADGGLAVISGRLLLQPAGQRRLLPGIRQVILSFFFLSFFFGFLYLMLS

>gi|77553047|gb|ABA95843.1| Eukaryotic-type carbonic anhydrase family protein, expressed [Oryza sativa Japonica Group]
MVSLRAAIVLVVAASSVAVAFSHAEGNEGPDFTYIEGAMDGPSNWGKLSPEYRMCGEGRSQSPIDINTKT
VVPRSDLDTLDRNYNAVNATIVNNGKDITMKFHGEVGQVIIAGKPYRFQAIHWHAPSEHTINGRRFPLEL
HLVHKSDADGGLAVISVLYKLGAPDSFYLQFKDHLAELGADECDFSKEEAHVAAGLVQMRSLQKRTGSYF
RYGGSLTTPPCGENVVWSVLGKVREISQEQLHLLMSPLPTKDARPAQPLNGRAVFYYNPPGSAVSFQEFA
K

>gi|77548719|gb|ABA91516.1| Eukaryotic-type carbonic anhydrase family protein, expressed [Oryza sativa Japonica Group]
MAQMEFEPDKVGTVTVNGKVYSFRRVHWHAPSEHTINGEKHPLELQMVHAAADGSLAVIAILYKYGAPDS
FYFQLKRKLAELAADGCSFGEENAQVALGLVHLRSLQKRTGSYFRYAGSLTAPPCTEDVFWSVLGKIRQI
SQEQVALITALLPAGGARPTQPLNGRTVQFYNPPNSTISFKV

>gi|1443062745|ref|XP_025879376.1| alpha carbonic anhydrase 1, chloroplastic [Oryza sativa Japonica Group]
MGTAKKSAIFVALLCTHILVNHACDSDVVFGYSGSTGPEHWGSLSPNFTTCSKGTYQSPINILKDDAVYN
PKLEPLEMDYTAANTTIVDNVFNIALRYNDTAGTVKVDGKKYKLRQLHWHSPSEHTINGQRFAVELHMVH
HSDDGNITVIAVLYRHGKPDPFLFQIKDKLAALYLEGCKAEKGEPLPVGLVDMRELKKGADRYFRYVGSL
TTPPCTENVIWNIFGEIREMTKEQAAALRAPLHGSYRHNRRPTQPLNGRTVQLNYM

>gi|1443039939|ref|XP_025883159.1| carbonic anhydrase, chloroplastic isoform X1 [Oryza sativa Japonica Group]
MRIGAPFSFQGVGINIGSASWCFATVTPRSRATVVASLASPSPSSSSSSSNSSNLPAPFRPRLIRNTPVF
AAPVAPAAMDAAVDRLKDGFAKFKTEFYDKKPELFEPLKAGQAPKYMVFSCADSRVCPSVTMGLEPGEAF
TVRNIANMVPAYCKIKHAGVGSAIEYAVCALKVELIVVIGHSRCGGIKALLSLKDGAPDSFHFVEDWVRT
GFPAKKKVQTEHASLPFDDQCAILEKEAVNQSLENLKTYPFVKEGIANGTLKLVGGHYDFVSGNLDLWEP

>gi|1002297890|ref|XP_015612365.1| beta carbonic anhydrase 5, chloroplastic isoform X2 [Oryza sativa Japonica Group]
MAPSLLRPASPCLNLAPPTADGPGRSRSAVTIGGSRPLSVSLRVGGSSRRDFPCTTMASRDHSGLTRQLL
DFQHGTVDEIDGEHDPFMELKARFMDFKHRNCVDNISNYQNLAQQQTPKFMVVACADSRVCPSSVLGFQP
GEAFTVRNIANLVPPYQHGASETSAALEFAVNTLEVENVLVVGHSRCGGIQALMSMKSKQDDSQSRSFIR
DWVSIAKSARLSTEAAAGNLNFELQCKHCEKESINSSLLNLLTYPWIEKRVNEGTLSLHGGYYNFIDCTF
EKWKLVYRQGLEGGSKYAIKNRTTWS

>gi|1002297888|ref|XP_015612363.1| beta carbonic anhydrase 5, chloroplastic isoform X1 [Oryza sativa Japonica Group]
MVTWPLRSAARRLAAAAAAARAAPASVAHSPPPAPMPPQPCPPEDAALQHLRRATGHDDGVPAAGEQPPS
RRPIHRRDFPCTTMASRDHSGLTRQLLDFQHGTVDEIDGEHDPFMELKARFMDFKHRNCVDNISNYQNLA
QQQTPKFMVVACADSRVCPSSVLGFQPGEAFTVRNIANLVPPYQHGASETSAALEFAVNTLEVENVLVVG
HSRCGGIQALMSMKSKQDDSQSRSFIRDWVSIAKSARLSTEAAAGNLNFELQCKHCEKESINSSLLNLLT
YPWIEKRVNEGTLSLHGGYYNFIDCTFEKWKLVYRQGLEGGSKYAIKNRTTWS

>gi|1002289387|ref|XP_015648997.1| putative carbonic anhydrase 2 [Oryza sativa Japonica Group]
MESSHITGDDGEGCNSSESGWTMYLASPMHGDDDGGGKRSGSEGSNVDDGYGYISGRGSRKEYEDDGDGD
DDDSLASDASTGPAKVKVPSAPDGDDAGGRRKHDGDEDGGGKGEEEEEEDHGLHTKFSMSSGKKAGKTEK
GGEGKSSKKGQNKRGSSSRTRFFW

>gi|1002232535|ref|XP_015617263.1| carbonic anhydrase, chloroplastic isoform X4 [Oryza sativa Japonica Group]
MMDAAVDRLKDGFAKFKTEFYDKKPELFEPLKAGQAPKYMVFSCADSRVCPSVTMGLEPGEAFTVRNIAN
MVPAYCKIKHAGVGSAIEYAVCALKVELIVVIGHSRCGGIKALLSLKDGAPDSFHFVEDWVRTGFPAKKK
VQTEHASLPFDDQCAILEKEAVNQSLENLKTYPFVKEGIANGTLKLVGGHYDFVSGNLDLWEP

>gi|1002232533|ref|XP_015617255.1| carbonic anhydrase, chloroplastic isoform X3 [Oryza sativa Japonica Group]
MSGCLCLPRYKKAPNGTPSPPPPAAAAEAEAAAAAAATKPSIDSSSSPSLLTNNHPPPSKMDAAVDRLKD
GFAKFKTEFYDKKPELFEPLKAGQAPKYMVFSCADSRVCPSVTMGLEPGEAFTVRNIANMVPAYCKIKHA
GVGSAIEYAVCALKVELIVVIGHSRCGGIKALLSLKDGAPDSFHFVEDWVRTGFPAKKKVQTEHASLPFD
DQCAILEKEAVNQSLENLKTYPFVKEGIANGTLKLVGGHYDFVSGNLDLWEP

>gi|1002232531|ref|XP_015617246.1| carbonic anhydrase, chloroplastic isoform X3 [Oryza sativa Japonica Group]
MSGCLCLPRYKKAPNGTPSPPPPAAAAEAEAAAAAAATKPSIDSSSSPSLLTNNHPPPSKMDAAVDRLKD
GFAKFKTEFYDKKPELFEPLKAGQAPKYMVFSCADSRVCPSVTMGLEPGEAFTVRNIANMVPAYCKIKHA
GVGSAIEYAVCALKVELIVVIGHSRCGGIKALLSLKDGAPDSFHFVEDWVRTGFPAKKKVQTEHASLPFD
DQCAILEKEAVNQSLENLKTYPFVKEGIANGTLKLVGGHYDFVSGNLDLWEP

>gi|1002232529|ref|XP_015617238.1| carbonic anhydrase, chloroplastic isoform X2 [Oryza sativa Japonica Group]
MSTAAAAAAAQSWCFATVTPRSRATVVASLASPSPSSSSSSSNSSNLPAPFRPRLIRNTPVFAAPVAPAA
MDAAVDRLKDGFAKFKTEFYDKKPELFEPLKAGQAPKYMVFSCADSRVCPSVTMGLEPGEAFTVRNIANM
VPAYCKIKHAGVGSAIEYAVCALKVELIVVIGHSRCGGIKALLSLKDGAPDSFHFVEDWVRTGFPAKKKV
QTEHASLPFDDQCAILEKEAVNQSLENLKTYPFVKEGIANGTLKLVGGHYDFVSGNLDLWEP

>gi|50725202|dbj|BAD33953.1| putative carbonic anhydrase [Oryza sativa Japonica Group]
MAPSLLRPASPCLNLAPPTADGPGRSRSAVTIGGSRPLSVSLRVGGSSRRDFPCTTMASRDHSGLTRQLL
DFQHGTVDEIDGEHDPFMELKARFMDFKHRNCVDNISNYQNLAQQQTPKFMVVACADSRVCPSSVLGFQP
GEAFTVRNIANLVPPYQHGASETSAALEFAVNTLEVENVLVVGHSRCGGIQALMSMKSKQDDSQSRSFIR
DWVSIAKSARLSTEAAAGNLNFELQCKHCEKESINSSLLNLLTYPWIEKRVNEGTLSLHGGYYNFIDCTF
EKWKLVYRQGLEGGSKYAIKNRTTWS

>gi|1002237190|ref|XP_015622801.1| gamma carbonic anhydrase-like 1, mitochondrial [Oryza sativa Japonica Group]
MAAASLSRLSHRAAAPSLRRLLSATASAPSPAAASPPPPPPSAAAAAAAGADRVRWDYRGQRQLVPLGQW
MPKVAVDAYVAPEAVLAGQVTVYDGASVWSGAVLRGDLNKITLGFCANVQERCVLHAAWSAPTGLPADTL
VDRYVTVGAYCLLRSCTIEPECIIGQHSILMEGSLVETNSILEAGSVLPPGRRIPTGELWAGNPARFVRK
LTNEEIMEIPKLAVAINDLMQSHFSEFLPYSTAYLEVEKLKKSFSIPL

>gi|514773111|ref|XP_004967660.1| gamma carbonic anhydrase 1, mitochondrial [Setaria italica]
MAGLGKAMYAVGFWIRETGQALDRLGCRLQGNYFFHEQISRHRTLMNIFDKTPHVHRDAFVAPSASLIGD
VQVGPGASIWYGCVLRGDANNIQIGSGTNIQDNSLVHVAKSNLSGKVFPTIIGENVTVGHSAVLQGCTIE
DEAFVGMGATLLDGVIVEKHGMVAAGALVRQNTRIPSGEVWGGNPAKFLRKLTDDEIAFIAESAANYFSL
SKEHAAENAKPLEKVEFEKVLPKKFAHQDEEYDSTIGVTREAPPELTPPTPAQ

>gi|514736706|ref|XP_004958498.1| gamma carbonic anhydrase 2, mitochondrial [Setaria italica]
MGTLGRAIFTVGKWIRGTGQAMDRLGSTLQGGLRVEEQVSRHRTIMNIFEKEPRIHRDVFVAPSAAVIGD
VEIGHGSSIWYGSILRGDVNSIHIGSGTNIQDNSLVHVSRSNISRKVLPTIIGSNVTVGHSAVLHACTIE
DEAFVGMGATLLDGVVVEKHSMVGAGSLVKQNTRIPSGEVWVGNPAKFLRKLTEEEIAFIAQSATNYINL
AQVHAAENSKSFDEIELEKMLRKKYAHKDEEYDSMLGVVREIPPELILPDNILPHNAQKAVAR

>gi|514722336|ref|XP_004954966.1| alpha carbonic anhydrase 1, chloroplastic [Setaria italica]
MATAKKSAFFAALLYVCFLVNHACDHDGVRFAYSGSTGPNYWGSLSPNFTLCSKGINQSPIDIVKDEAVY
NLQLEPLERDYTATNATIVDNVFNIALRYNDTAETVKVGGIKYKLKQLHWHSPSEHTINGQRFAMELHMV
HVTDDGNITVVAILYRYGKPDPFLFQIKDQLAELYSEGCKAEKGDPLPVGVVDMTELKQGADRYYRYVGS
LTAPPCTENVIWNILAEVREMTKEQAVDLMAPLEGSYRRNSRPLQALNGRMVQLYDRSLKIRKML

>gi|1256633149|ref|XP_022684914.1| alpha carbonic anhydrase 7 [Setaria italica]
MVSARAAIGLLVAASSLAVVLSDGGGGPAYGYASGSPTGPENWGKLSPAYAACGKGKQQSPIDIVTKQVV
PNPNLDSLSRTYAAANATLVNDGHDITLKFEAGKVGNIAIGGKVYSFDRMHWHAPSDHTVNGQRFPLELH
LVHKSADGAVAVIGILYQIGAPDSFYYQLKRQLEEMAGDRCHFGEEESHVEAGLMHLRSLQKRTGSYFRY
MGSLTVPPCTENVTWNVLGKVRQISKEQLQLLKAPLPASDARPTQPLNGRTVQFYNPPNSTVSFQM

>gi|514801310|ref|XP_004975564.1| alpha carbonic anhydrase 1, chloroplastic [Setaria italica]
MTTSIGNAAFLLLLLTACCATTLACDPNGAKFGYTGSVGPDHWGTLSPNFTQCARGTNQSPVDIWTPGAV
YNPALQPLHRDYTVANGTLVDNIFNVGLRFDGGAGSVTVDGKQYRLKQMHWHSPSEHTINGQRFPVELHM
VHASDDGNVTVVAMLYRFGRPDPFLWQIQDKLAALYAEGCDAEKGAPVAAGVVSLWPLRLHSHAYYRYVG
SFTTPPCTENVVWSILTQVREMTVDQAAALMAPLEQEYRHNNRPTQPMNGRVVQVYRFMP

>gi|514797231|ref|XP_004973745.1| alpha carbonic anhydrase 7 [Setaria italica]
MGPARRHLHHAVGAALLAAALLLSAAVPGATAQQETEDEHGFSYVPGSPNGPDRWGKINTLWAECSNGEM
QSPIDLSDDRVTLVRSLGFLNYSYRPAEASIVNRGHDIQVKFSGDAGRLVINGTVYHLRQLHWHTPSEHT
VDGRRYVMELHLVHQTTENKTAVIGVFYETGNIPDLFLKTLEPSIRRIGDTRDREEPIGVVDPNGARATG
SVYYRYMGSLTTPPCTEGVVWTVFKTVRHVAKYQLDILREAVADGYEDNARPLQEVNNRDISIFRPKPFI
WK

>gi|514797227|ref|XP_004973744.1| alpha carbonic anhydrase 4 [Setaria italica]
MGLARRHLHHATVGALLAAALLLSTAVPGAMAQEEIEGEHEFSYDPHAENGPDGWGEIKPEWATCSDGRW
QSPIDLYHHRAIRRDLGYLNYSYKPAEASIVNRGHDIMVKFKGDAGSLVIDGTVYHLKQLHWHTPTEHAL
NGHRFSMELHMVHQTPEKKTAVVGILYRVSNLADPFLKSLQPAIERLRGKEEPIGKVNPNHVGLTGSSYF
RYMGSLTTPPCTEGIIWTVIPTLRLVASDQLDLLREAVDDGFEMNARPLQEVNHRTIWFRPQPHVSVE

>gi|514796892|ref|XP_004973662.1| alpha carbonic anhydrase 7 [Setaria italica]
MRPVRHLRLAVAALLAAALLLLVAMAQEETEHEEEFSYVHGDEHGPEHWGEIKAEWAACGAGRMQSPIDL
HHERVSLVRGLGYLDHSYRPAQASIVNRGHDIMVRFEGDAGSLVINGTAYHLKQLHWHSPTEHTVDGRRY
DLELHLVHESAEKKAAVIAILYEIGRGHDPLLHQMEPFIRQIADKRDREERVSVVDPRAVRGRASVYYRY
MGSLTVPPCTEGVIWTIVKRVHTVSKYQLELLREAVHDDMEKNARPLQEVNSRDVSLFRPSPSRKHH

>gi|514796888|ref|XP_004973661.1| alpha carbonic anhydrase 7 [Setaria italica]
MGRPARHHPRGLAAGAALLAAAVLLLFSAAAPGARAQQETEDEHEFSYDPRDEHGPAHWGRIKAEWANCS
AGGMQSPIDLAHERVTLVRALGYLDHSYRPAQASIVNRGHDIMVRFKGDAGSVVINGTAYYLRQLHWHAP
TEHTVDGRQYDMELHLVHQSAEGKAAVIGVLYEVGAHDAFLHALEPAIHRIADRRDREEPVGVVDPRGAR
GRASVYYRYMGSLTTPPCTEGVIWTIVKRVRTVSKYQLELLREAVHDDMEKNARPLQEVNDRDISIFRPK
PHRHY

>gi|514766057|ref|XP_004965905.1| alpha carbonic anhydrase 7 [Setaria italica]
MAVSAMYAAAALGRRNRTVTAAVAVLVVSLSLPLLFPFGAAAQELDEEGDFSYRREDGNGPTRWGAVRRE
WAACSVGRLQSPIGLSDTVAALVDSPGRLGRSYRPAAASLVNRGHDIMVRFNSNPGGVVIDGVAYRLRQM
HWHSPSEHAVNGRRYALELHMLHQSEAGNRYAVVAQLYKVSRTRRDRTIRRLERYIRRIARRENHEELID
EVVDPRRPVSRSTVYYRYTGSFTTPPCTEGVTWVVAHQVRRVTRRQIRLLRNAVNDGARRNARPLQEANG
RSVAFYYASPAHGRRATGD

>gi|514739918|ref|XP_004959504.1| alpha carbonic anhydrase 2 [Setaria italica]
MARWRNANDGGARATLALAILVVLAFCARSASAVGSTPHSAFSYKDDDPDGPAKWATLQKDWAVCDSGKE
QSPIDVAKVEVSEDLGPLEQTYKAGAAAVQNRGHDFMLNWKEANGKLTIDGKDYTLLQVHWHAPSEHTVN
GTRFDAEMHMVHEDTTKAKAVVSVLFSSKAGKPSKLLGDLRPYFEKLTGKQNATEEVKGPVDPAAWINKD
SGYYRYEGSLTTPPCTEGVIWTILSKVADASKEQIDSLKSETKEPNSRPTQKINSRVIRYYEAKTTEAKA
EPGPRRAGAS

>gi|955719473|ref|XP_014660765.1| LOW QUALITY PROTEIN: carbonic anhydrase, chloroplastic [Setaria italica]
MSGCLCLPKKKEGVSAAKQSINSPASSLLQNQKPTQPPPPPSKKGMDAVERLKSGFDKFKTDVYDKKPEL
FEPLKEGQAPRYMVFACSDSRCCPSVTLGLQPGEAFTVRNIAAMVPPYDKTKYTGIGSAIEYAVCALKVE
VLTVIGHSRCGGIKALLSMKDGAPDNFHFVEDWVRIGFLAKKKVLTNHASVPFDDQCTLLEKEAVNVSLY
NLLTYPWVKEGVANGTLKLVGGHYDFVNGVFSVWEKXAMADAVERLKTGFEQFKADVYDKKPELFEPLKA
HQSPKYMVFACSDSRVCPSVTLGLQPGEAFAVRNIASMVPPYDKTKYAGVGSAIEYAVCALKVEVIVVIG
HSCCGGIKALLSLQDGEADKFHFVEDWVRIGAPAKAKVQADHASAAFEDQCSILEKEAVNVSLENLKTYP
FVKEGLEKGTLKLVGGHYDFVSGKFETWEP

>gi|836011187|ref|XP_012703458.1| alpha carbonic anhydrase 8-like [Setaria italica]
MASNKSSIASPALMFLAVAALILATSVRAQTPAPTPAPTPAPAPVPAPTPTPTPAPTPTPTPAPTPAPTP
APTPAPTPAPAPVPAPTPTPTPAPTPAPTPAPTPAPTPAPTPAPTPAPTPAPTPAPVPTPAPAPSQGPCP
SGFPNLAALVLAKPVYLRRGMVLTLFPKPVPQGTSTKVCVCFPSTNITIVGLVKPNWAGPYTCVRGQSLN
VLP

>gi|835979187|ref|XP_012701705.1| carbonic anhydrase, chloroplastic [Setaria italica]
MGGCCCCFLAHKPPRENPMHSSREPLIWSGSGAAGHHHHPAQMVTYSEGLGAAERLRAGFRTFKRTIYDK
NPMLFGPLKSAQSPKYMVFACSDSRVCPSVILDLKPGDAFTVRNIAGLVPAYHQNMHSSVASAIEFAVTI
LKVKCIVVIGHSCCGGIRELLSLKEDRPQTYHFIDNWVKIGLAIKKKVEREHALLSFDDQCTMLEIEAVN
LSLRNLTTYPFVKDKLGKGTLKLIGARYDFVHGSFQTWHA

>gi|835936582|ref|XP_012699567.1| beta carbonic anhydrase 5, chloroplastic isoform X1 [Setaria italica]
MLPRSLGSAARRLGLAAASTRACASSASAARPLCWPSDGEEAGHDGPPPTPHGPEPEERRRPRRGEHRRD
FSFITMASRDHSGLTRQLLDFQHDTVDAVGAEHDPFMELKARFMDFKQRNYVENFSNYQSLAEQQTPKFM
VVACADSRVCPTGILGFQPGEAFTVRNIANLVPPYEHGGSETSAALEFAVNTLQVENVLVVGHSRCGGIQ
ALMSMKDDSTSGSFIKNWVSISKSARLSTKAAAGNLSFEMQCKHCEKESINSSLLNLLTYPWIKKRVNEG
TLNLHGGYYNFIDCTFEKWTLVYREGLEGGSKYAIKNRSTWS

>gi|514730927|ref|XP_004957059.1| beta carbonic anhydrase 5, chloroplastic isoform X2 [Setaria italica]
MANGLLLRGASPCLRPAAPATAGSSADPVRGHGAVAIGDSGPRGVALRVRGSSRRDFSFITMASRDHSGL
TRQLLDFQHDTVDAVGAEHDPFMELKARFMDFKQRNYVENFSNYQSLAEQQTPKFMVVACADSRVCPTGI
LGFQPGEAFTVRNIANLVPPYEHGGSETSAALEFAVNTLQVENVLVVGHSRCGGIQALMSMKDDSTSGSF
IKNWVSISKSARLSTKAAAGNLSFEMQCKHCEKESINSSLLNLLTYPWIKKRVNEGTLNLHGGYYNFIDC
TFEKWTLVYREGLEGGSKYAIKNRSTWS

>gi|514712611|ref|XP_004952554.1| gamma carbonic anhydrase-like 2, mitochondrial [Setaria italica]
MAAASLSRLSRRATSSAVAAAPSLRRLLSATSTAPAAQSAPPPPPSAAAAAAAGADRVRWDYRGQRQLVP
LGQWMPKVAVDAYVAPEAVLAGQVTVHDGASVWSGAVLRGDLNKITLGFCANVQERCVLHAAWAAPTGLP
AETLVDRYVTVGAYSLLRSCTIEPECIIGQHSILMEGSLVETNSILEAGSVLPPGRRIPTGELWAGSPAR
FVRKLTNEEIMEIPKLATAINDLMQSHFSEFLPYSTAYLEVEKLKKSFSIPL

>gi|1245683664|gb|ATD84647.1| carbonic anhydrase [Sorghum bicolor]
MSSCLCLPKKKEGQGAAAKPSIDSTTSTVVQNPKPTQPPPPPSKGMDAVERLKVGFQKFKTEVYDKKPEL
FEPLKAGQAPKYMVFACSDSRVCPSVTLGLQPGEAFTVRNIASMVPPYDKTKYSGTGSAIEYAVCALKVQ
VLVVIGHSCCGGIRALLSLKDGAPHNFHFVEDWVRIGSPAKAKVHKEHASVPFDDQCSILEKEAVNVSLA
NLKTYPFVKERLAKGTLKLVGAHYDFVSGKFLTWEPVMDAVDRLKSGFEQFKIEVYDKKPELFEPLKSGQ
APRYMVFACADSRVCPSVTLGLMPGEAFTVRNIAALVPGYDKTKYTGIGSAIEYAVCALKVQVLVVIGHS
CCGGIRALLSLQDGAPDNFHFVEDWVKIGFPAKMKVKKENASVPFDDQCYILEKEAVNVSLENLKTYPFV
KEGLANGTLKLVGGHYDFVKGEFLTWKV

>gi|242052663|ref|XP_002455477.1| gamma carbonic anhydrase 1, mitochondrial [Sorghum bicolor]
MAGLGKAMYAVGFWIRETGQALDRLGCRLQGKYFFHEQISRHRTIMNIFDKTPHVHKDAFVAPSASLIGD
VQVGPGASIWYGCVLRGDANNIQIGSGTNIQDNSLVHVAKSNLSGKVFPTIIGNNVTVGHSAVLQGCTVE
DEAFVGMGATLLDGVVVEKHGMVAAGALVRQNTRIPCGEVWGGNPAKFLRKLTDDEIAFIAESAANYSSL
SKVHAIENAKPLEKIEFEKVLRKKFAHQDEEYDSSIGVTREAPPELTSPNPAQ

>gi|242051062|ref|XP_002463275.1| gamma carbonic anhydrase 2, mitochondrial [Sorghum bicolor]
MGTLGRAIFTVGKWIRGTGQAMDRLGSTLQGGLRVEEQVSRHRTIMNIFEKEPKIHRDVFVAPSAAVIGD
VEIGHGSSIWYGSILRGDVNSIHIGSGTNIQDNSLVHVAKANFSGKVLPTIIGSNVTVGHSAVLHACTIE
DEAFVGMGATLLDGVLVEKHSMVGAGSLVKQNTRIPSGEVWVGNPAKFLRKLTEEEIAFIAQSATNYINL
AQVHAAENAKSFDEIELEKMLRKKYAHKDEEYDSMLGVVREIPPELILPDNILPHNAQKAVAR

>gi|1205962671|ref|XP_021318106.1| alpha carbonic anhydrase 1, chloroplastic [Sorghum bicolor]
MTTPTCTTNAAFFFLLLLLVCACCFATTLACDPNGDGAKFGYIGSMGPAHWGSLSPNFRQCARGTHQSPI
DISTAEAVLNPGLQPLHRDYTVANATLVDNVFNIALRFDDDDGAAGSVRIDGKVYWLKQMHWHSPSEHTI
NGRRFPVELHMVHASDDGNVTVVAMLYRFGSRPDPLLWQIQDKLAALYAEGCRAEEGGGGQVPAGDVSLW
SLRLHSHTYYRYVGSFTTPPCTEDVIWSVMAQVREMTVEQAAALMAPLEKAYRHNNRPTQPMNGRVVQVC
HRFVMSKKTAP

>gi|1205962669|ref|XP_021318105.1| alpha carbonic anhydrase 1, chloroplastic [Sorghum bicolor]
MTTPTCTTNAAFFFLLLLLVCACCFATTLACDPNGDGAKFGYIGSMGPAHWGSLSPNFRQCARGTHQSPI
DISTAEAVLNPGLQPLHRDYTVANATLVDNVFNIALRFDDDDGAAGSVRIDGKVYWLKQMHWHSPSEHTI
NGRRFPVELHMVHASDDGNVTVVAMLYRFGSRPDPLLWQIQDKLAALYAEGCRAEEGGGGQVPAGDVSLW
SLRLHSHTYYRYVGSFTTPPCTEDVIWSVMAQVREMTVEQAAALMAPLEKAYRHNNRPTQPMNGRVVQVC
HRFVMSKKTAP

>gi|1205962667|ref|XP_021318104.1| alpha carbonic anhydrase 1, chloroplastic [Sorghum bicolor]
MTTPTCTTNAAFFFLLLLLVCACCFATTLACDPNGDGAKFGYIGSMGPAHWGSLSPNFRQCARGTHQSPI
DISTAEAVLNPGLQPLHRDYTVANATLVDNVFNIALRFDDDDGAAGSVRIDGKVYWLKQMHWHSPSEHTI
NGRRFPVELHMVHASDDGNVTVVAMLYRFGSRPDPLLWQIQDKLAALYAEGCRAEEGGGGQVPAGDVSLW
SLRLHSHTYYRYVGSFTTPPCTEDVIWSVMAQVREMTVEQAAALMAPLEKAYRHNNRPTQPMNGRVVQVC
HRFVMSKKTAP

>gi|1205962665|ref|XP_021318103.1| alpha carbonic anhydrase 1, chloroplastic [Sorghum bicolor]
MTTPTCTTNAAFFFLLLLLVCACCFATTLACDPNGDGAKFGYIGSMGPAHWGSLSPNFRQCARGTHQSPI
DISTAEAVLNPGLQPLHRDYTVANATLVDNVFNIALRFDDDDGAAGSVRIDGKVYWLKQMHWHSPSEHTI
NGRRFPVELHMVHASDDGNVTVVAMLYRFGSRPDPLLWQIQDKLAALYAEGCRAEEGGGGQVPAGDVSLW
SLRLHSHTYYRYVGSFTTPPCTEDVIWSVMAQVREMTVEQAAALMAPLEKAYRHNNRPTQPMNGRVVQVC
HRFVMSKKTAP

>gi|1205962663|ref|XP_021318102.1| alpha carbonic anhydrase 1, chloroplastic [Sorghum bicolor]
MTTPTCTTNAAFFFLLLLLVCACCFATTLACDPNGDGAKFGYIGSMGPAHWGSLSPNFRQCARGTHQSPI
DISTAEAVLNPGLQPLHRDYTVANATLVDNVFNIALRFDDDDGAAGSVRIDGKVYWLKQMHWHSPSEHTI
NGRRFPVELHMVHASDDGNVTVVAMLYRFGSRPDPLLWQIQDKLAALYAEGCRAEEGGGGQVPAGDVSLW
SLRLHSHTYYRYVGSFTTPPCTEDVIWSVMAQVREMTVEQAAALMAPLEKAYRHNNRPTQPMNGRVVQVC
HRFVMSKKTAP

>gi|1205960526|ref|XP_002449009.2| alpha carbonic anhydrase 7 [Sorghum bicolor]
MQAIMVSSRALIGLLAAASSLAVALSDGGATLFSYGAGKPDGPENWAKLSPAYKMCGQGKQQSPIDIVTK
QAVPNANLDTLNRTYAAVPATLINDGHDIKLEFGSKVGTLTVNGKVFSLDSLHWHSPSDHTINGQRFPLE
LHLVHKSADGAVAVIGILYQLGAPDSFYYQLKRQLVEVAEDKCNSAEEESQVEVALIHLRSLQKRTGSYF
RYTGSLTVPPCTENVVWSVLGKVRQISKEQLQLLKAPLPGNDYRPTQPTNGRKVQFYNPPGSTISFQM

>gi|1205949131|ref|XP_021313889.1| alpha carbonic anhydrase 1, chloroplastic [Sorghum bicolor]
MATTKKSALCVALMYSCFLVHHACDHGGVTFGYSGSTGPKYWGSLSPNFTLCSKGIQQSPIEIVKDEAVY
VPQLEPLERDYTATNATIVDNVFNIAVRYNDTAETVKVGGIKYKLKQLHWHSPSEHTINGERFAMELHMV
HVTEDGNVTVVAILYRYGKPDPFLFQIKEQLAELYAEGCKAEKGDPLPIGVVDMTELRQGADIYYRYVGS
LTAPPCTENVIWNILGEVREMTKEQAADLMAPLEGSYRHNSRPLQQLNGRMVQLYDKSLKIRKMM

>gi|1205930391|ref|XP_002462484.2| alpha carbonic anhydrase 7 [Sorghum bicolor]
MARRRNNVVALAILVVIFASCARYASAVGGTPHSDFSYKVGDPDGPDKWATLQKDWAICGSGKKQSPIDV
AKVEVSKDLGPLEPTYKARAAVVQNRGHDFMLNWTARNGDLSIEGKKYTLLQVHWHAPSEHTVNGTHLDA
EMHMVHEESATKSKAVVAVLFSTKAGTPSKLLGDLKPYFERLSGKTNDTEEVKGTVDPSTWIDKASGYYR
YEGSLTTPPCTEGVLWTIMSKVEDASKEEVDSIDRVKKSSTQPNARPTQKINSRIIRYYKAGATEAPASA
PAPAPAPAPGPT

>gi|242081719|ref|XP_002445628.1| alpha carbonic anhydrase 7 [Sorghum bicolor]
MSPARRHPCHAIAALLAAAVLLSAAVPAARAQETEHEEEFSYIPGDEHGPEHWGHIKAEWAACGTGRMQS
PIDLSHERVSLVRSLGYLHHSYRPAEASIVNRGHDIMVRFEGDAGSLVINGTAYYLKQLHWHSPAEHTVD
GHRHDMELHLVHESADDKKAAVIAILYEVGRHEDAFLRHLEPFIRRIADVRDREERVGVVDPRRARGTAS
VYYRYMGSLTAPPCTEGVIWTIVKRVRSVSKYQLELLREAVHDDMEDNARPLQEANNRRISIFRPKPDKH
Y

>gi|242081713|ref|XP_002445625.1| alpha carbonic anhydrase 7 [Sorghum bicolor]
MSPARRHHLHLGVAALLAAAVLLSAAVPAARAQETEHEEEFSYIPGDEHGPEHWGRIKEEWAACGTGRLQ
SPIDLSHERVSLVRSLGYLHHSYRPAEASIVNRGHDIMVRFEGDAGSLVINGTAYYLKQLHWHSPAEHTV
DGRRYDMELHLVHESADKKAAVIAILYEVGRHEDAFLRHLEPFIRRIADVRDREERVGVVDPRRARGTAS
VYYRYMGSLTAPPCTEGVIWTIVKRVRSVSKYQLELLREAVHDDMENNARPLQEANNRHISIFRPKPDKH
Y

>gi|242081711|ref|XP_002445624.1| alpha carbonic anhydrase 7 [Sorghum bicolor]
MGPAGRHLRGVLTALLAAALVLSAAVPAARGQEETEHEEEFSYVVGDENGPAHWGGIKAEWANCSAGRMQ
SPIDLSHERVSLVRSLGYLTHSYRPADASIVNRGHDIMVRFNGDAGSLVIHGTAYYLRQMHWHSPTEHTV
DGRRYDMELHLVHQTLANKTAVIGILYEIGGEDPFLQALEPFIHRIADRKDREEPVGVVDPRRARGRASV
YYRYMGSLTTPPCTEGVIWTVVKRVRTVSKHQMELLREAVHDGMEKNARPVQDVNDRDISIFRPKPHKHY

>gi|242081707|ref|XP_002445622.1| alpha carbonic anhydrase 7 [Sorghum bicolor]
MGPARHAAVGTLLAAVVLLLSAAVPGARAQAETEHEEGFSYIPGAPNGPENWGKIKPQWANCSVGRMQSP
IDLSHELAKLVQSLGYLKTFYRPAEATIVNSGHDVMVSFKGDAGSLVINGTTYHLRQLHWHTPSEHTIDG
RRYDMELHLVHQTLANKTAVIGVLYEIGPIRDPFLQMLEPFIRSIENTKDQPKDIGVVDPNGARGSGSAY
YRYMGSLTTPPCTEGVVWTVVRKISPVAKDQVKLLRDALQDGNTMNARPLQEVNNRDISIFRPKPHHHYH

>gi|242072956|ref|XP_002446414.1| alpha carbonic anhydrase 1, chloroplastic [Sorghum bicolor]
MTTPTCTTNAAFFFLLLLLVCACCFATTLACDPNGDGAKFGYIGSMGPAHWGSLSPNFRQCARGTHQSPI
DISTAEAVLNPGLQPLHRDYTVANATLVDNVFNIALRFDDDDGAAGSVRIDGKVYWLKQMHWHSPSEHTI
NGRRFPVELHMVHASDDGNVTVVAMLYRFGSRPDPLLWQIQDKLAALYAEGCRAEEGGGGQVPAGDVSLW
SLRLHSHTYYRYVGSFTTPPCTEDVIWSVMAQVREMTVEQAAALMAPLEKAYRHNNRPTQPMNGRVVQVC
HRFVMSKKTAP

>gi|1205987992|ref|XP_021305543.1| alpha carbonic anhydrase 8-like [Sorghum bicolor]
MVRSLLAEQQAAQAPVALGKAVNVCTTNALSRAAVGRRVLLPLALVRRARGSSRPSSPTPPPPNSPAWSA
AALSPARSAAAQLPYAAPHPSPLRHTPLPRALPLSPAPRPAPLPCATLASRPRPVPAPDVAFAVVRVGTD

>gi|1205945311|ref|XP_002456033.2| carbonic anhydrase, chloroplastic [Sorghum bicolor]
MGGCCCGCGCGCGCFLDRKPPRENPMAVHREQPIRRGSSAADYPSPAHMVTYSEGLGAAERLNAGFRTFK
KNVYDQNPKLFGKLKSAQSPKYMVFACSDSRVCPSVTLDLKPGEAFTVRNIASLVPTYKQNVHCNIGSAI
EYAVTILKVECIVVIGHSCCGGIRALLSLKEDRPHTYHFIENWVKIGLDIKKKVERIHAFLPFDEQCTKL
EIEAVNLSLRNLKTYPFVMDRLAKGTLKLIGARYDFVCGTFQTWNA

>gi|1205945307|ref|XP_021312699.1| carbonic anhydrase, chloroplastic-like isoform X2 [Sorghum bicolor]
MSSCLCLPKKKEGQGAAAKPSIDSTTSTVVQNPKPTQPPPPPSKGMDAVERLKVGFQKFKTEVYDKKPEL
FEPLKAGQAPKYMVFACSDSRVCPSVTLGLQPGEAFTVRNIASMVPPYDKTKYSGTGSAIEYAVCALKVQ
VLVVIGHSCCGGIRALLSLKDGAPHNFHFVEDWVRIGSPAKAKVHKEHASVPFDDQCSILEKEAVNVSLA
NLKTYPFVKERLAKGTLKLVGAHYDFVSGKFLTWEPVMDAVDRLKSGFEQFKIEVYDKKPELFEPLKSGQ
APRYMVFACADSRVCPSVTLGLMPGEAFTVRNIAALVPGYDKTKYTGIGSAIEYAVCALKVQVLVVIGHS
CCGGIRALLSLQDGAPDNFHFVEDWVKIGFPAKMKVKKENASVPFDDQCYILEKEAVNVSLENLKTYPFV
KEGLANGTLKLVGGHYDFVKGEFLTWKV

>gi|1205945305|ref|XP_021312698.1| carbonic anhydrase, chloroplastic-like isoform X1 [Sorghum bicolor]
MSAFPVRGSTSSSSIVASLGSSRAPAPAPSSVRRRPSLIRNAPVVAVPATLVGMDAVERLKVGFQKFKTE
VYDKKPELFEPLKAGQAPKYMVFACSDSRVCPSVTLGLQPGEAFTVRNIASMVPPYDKTKYSGTGSAIEY
AVCALKVQVLVVIGHSCCGGIRALLSLKDGAPHNFHFVEDWVRIGSPAKAKVHKEHASVPFDDQCSILEK
EAVNVSLANLKTYPFVKERLAKGTLKLVGAHYDFVSGKFLTWEPVMDAVDRLKSGFEQFKIEVYDKKPEL
FEPLKSGQAPRYMVFACADSRVCPSVTLGLMPGEAFTVRNIAALVPGYDKTKYTGIGSAIEYAVCALKVQ
VLVVIGHSCCGGIRALLSLQDGAPDNFHFVEDWVKIGFPAKMKVKKENASVPFDDQCYILEKEAVNVSLE
NLKTYPFVKEGLANGTLKLVGGHYDFVKGEFLTWKV

>gi|1205935179|ref|XP_021309500.1| beta carbonic anhydrase 5, chloroplastic-like isoform X2 [Sorghum bicolor]
MASGVLHRAGSLCLRPAAEPAAADSGRGHGAVMIGDSRTQRAAALRLGGSSRRELLSVTMASRDHTGLTR
QLLDFQHDTMDEVGAEHDPFVDLKARFLDFKHRNCVENFSNYQSLAQQQTPKFMVIACADSRVCPTAVLG
FQPGEAFTVRNVANLVPPYEHGGSETSAALEFAVNTLQVENVLVVGHSRCGGIQALMSMKDDSTSGSFIK
NWVSIGKSARLSTKAAAGNLSFDMQCKHCEKESINSSLLNLLTYPWIEKRVNEGTLNLHGGYYNFIDCTF
EKWTLLYREGLEGGSKYAIKNRSTWS

>gi|1205935177|ref|XP_021309499.1| beta carbonic anhydrase 5, chloroplastic-like isoform X1 [Sorghum bicolor]
MPPRTVLLRLASAASTTRASSASAARRRLYPSSDGSGSEEHAAATREDDELRPPPPPHRPEYTDERRLPR
RREHRLPHRGEHRRELLSVTMASRDHTGLTRQLLDFQHDTMDEVGAEHDPFVDLKARFLDFKHRNCVENF
SNYQSLAQQQTPKFMVIACADSRVCPTAVLGFQPGEAFTVRNVANLVPPYEHGGSETSAALEFAVNTLQV
ENVLVVGHSRCGGIQALMSMKDDSTSGSFIKNWVSIGKSARLSTKAAAGNLSFDMQCKHCEKESINSSLL
NLLTYPWIEKRVNEGTLNLHGGYYNFIDCTFEKWTLLYREGLEGGSKYAIKNRSTWS

>gi|242065196|ref|XP_002453887.1| gamma carbonic anhydrase-like 2, mitochondrial [Sorghum bicolor]
MAAASLARLSRRATASASAAAPSLRRLLSATSTAPAAASAPPPPPSAAAAAAVGADRVRWDYRGQRQLVP
LGQWMPKVAVDAYVAPEAVLAGQVTVHDGASVWSGAVLRGDLNKITLGFCANVQERCVLHAAWAAPTGLP
AETLVDRYVTVGAYCLLRSCTIEPECIIGQHSILMEGSLVETNSILEAGSVLPPGRRIPTGELWAGSPAR
FVRKLTNEEIMEIPKLATAINDLMQSHFSEFLPYSNAYLEVEKLKKSFSIPL

>gi|226958507|ref|NP_001152905.1| carbonic anhydrase [Zea mays]
MAVERLKTGFEQFKADVYDKKPELFEPLKAHQSPKYMVFACSDSRVCPSVTLGLHPGEAFAVRNIASMVP
PYDKTKYAGVGSAIEYAVCALKVEVIVVIGHSRCGGIKALLSLEDGAPDKFHFVEEWVRVGAPAKSKVLA
DHASAPFEDQCSILEKEAVNVSLENLKSYPFVKEGLEKGTLKLVGGHYDFVNGKFETWEP

>gi|1327850487|ref|NP_001346645.1| carbonic anhydrase [Zea mays]
MASGVLHRSASRCLRPAAAPTPDSGRGHGAVMIGDSGTRGVALRLGGSSRRELLSVTMASRDHTGLTRQL
LDFQHDTIDEVGAEHGPFMDLKARFMDFKQRNYVENFSNYQNLAEQQTPKFMVIACADSRVCPTAVLGFQ
PGEAFTVRNVANLVPPYEHEGSETSAALEFAINTLEVENVLVVGHSRCGGIQALMSMKDDSTSGSFIKNW
VSIGKSARLSTRAAAGNLSFDMQCKHCEKESINSSLLNLLTYPWIEKRVNEGTLNLHGGYYNFVDCTFEK
WTLLYREGLEGGSKYAIKNRSTWS

>gi|226506530|ref|NP_001149686.1| carbonic anhydrase [Zea mays]
MASGVLHRSASLCLRPAAGSSADSGRGHGAVMIGDSRTRVAALRLGGSSRRELLSVTMASRDHTGLTRQL
LDFQHDTIDEVGAGHDPFIDLKARFMDFKQRNYVEKFSNYQTLAEQQTPKFMVVACADSRVCPTAVLGFQ
PGEAFTVRNVANLVPPYEHGGTETSAALEFAVNTLQVENVLVIGHSRCGGIQALMSMKDDSTSGSFIKNW
VSIGKSARLSTKAAAGNMSFDIQCKHCEKESINSSLLNLLTYPLIEKRVNEGTLNLHGGYYNFVDCTFEK
WTLLYREGLEGGSKYAIKNRSTWC

>gi|1142634592|gb|ONM03655.1| Carbonic anhydrase [Zea mays]
MGPARHLRGLTALLISAALLLSAAIPAARGQEETEDEEEFNYIPGDANGPENWGSIKPEWANCSAGRMQS
PIDLARERVSLVPALGFLNHSYRPAQASIVNRGHDIMVRFNGDAGSLVINGTAYDLRQMHWHSPSEHTVD
GRRYAMELHMVHESAAGKAAVIGILYEIGLVPDPFLLRLEPFIRRIADRKDREEPIGVVDPRLARGTASA
YYRYMGSLTTPPCSEGVVWTIIKKVRSVSKRQLELLREAVHDGNENNARPVQDLNDRDISLFRPKLHKQE
LLSFKDKLVGA

>gi|320449086|gb|ADW27480.1| carbonic anhydrase [Zea mays]
MGHLRGLTAARLLAAAFLLSVAVPAARAQEETEHEEEFSYVVGDENGPEHWGSIKAEWGNCSAGRMQSPI
DLSHERVSLVRSLGYLTHSYRPAEAAIANRGHDIMVRFKGDAGFLVINGTAYYLKQMHWHSPTEHTVDGR
RYDMELHLVHESSANKAAVIGMLYEIGGEDPFLQALEPSIHRIADRQDREEAIGVVDPRRARGRASVYYR
YVGSLTTPPCTEGVIWTVVKRVRTVSRHQLELLREAVHDGMEKNARPVQDVNDRDISIFRPKPHKHY

>gi|606815|gb|AAA86945.1| carbonic anhydrase [Zea mays]
MYTLPVRATTSSIVPACHPRAVLLLRLRPPGSGSSGTPRLRRPATVVGMDPTVERLKSGFQKFKTEVYDK
KPELFEPLKSGQSPRYMVFACSDSRVCPSVTLGLQPGEAFTVRNIASMVPPYDKIKYAGTGSAIEYAVCA
LKVQVIVVIGHSCCGGIRALLSLKDGAPDNFTFVEDWVRIGSPAKNKVKKEHASVPFDDQCSILEKEAVN
VSLQNLKSYPFVKEGLAGGTLKLVGAHYSFVKGQFVTWEPPQDAIERLTSGFQQFKVNVYDKKPELFGPL
KSGQAPKYMVFACSDSRVCPSVTLGLQPAKAFTVRNIAAMVPGYDKTKYTGIGSAIEYAVCALKVEVLVV
IGHSCCGGIRALLSLKDGAPDNFHFVEDWVRIGSPAKNKVKKEHASVPFDDQCSILEKEAVNVSLQNLKS
YPLVKEGLAGGTSSGWPHYDFVKGQFVTWEPPQDAIERLTSGFQQFKVNVYDKKPELFGPLKSGQAPKYM
VFACSDSRVSPSVTLGLQPGEAFTVRNIAAMVPGYDKTKYTGIGSAIEYAVCALKVEVLVVIGHSCCGGI
RALLSLQDGAPDTFHFVEDWVKIAFIAKMKVKKEHASVPFDDQWSILEKEAVNVSLENLKTYPFVKEGLA
NGTLKLIGAHYDFVSGEFLTWKK

>gi|606811|gb|AAA86944.1| carbonic anhydrase [Zea mays]
MYTLPVRATTSSIVASLATPAPSSSSGSGRPRLRLIRNAPVFAAPATVCKRDGGQLRSQTREIERERKGG
HPPAGGHKRGGERGQRRGGEEEEDEQLPLPSEKKGGASEGEAVHRYPHLVTPSEPEALQPPPPPSKASSK
GMDPTVERLKSGFQKFKTEVYDKKPELFEPLKSGQSPRYMVFACSDSRVCPSVTLGLQPGEAFTVRNIAS
MVPPYDKIKYAGTGSAIEYAVCALKVQVIVVIGHSCCGGIRALLSLKDGAPDNFTFVEDWVRIGSPAKNK
VKKEHASVPFDDQCSILEKEAVNVSLQNLKSYPFVKEGLAGGTLKLVGAHSHFVKGQFVTWEPPQDAIER
LTSGFQQFKVNVYDKKPELFGPLKSGQAPKYMVFACSDSRVCPSVTLGLQPGEAFTVRNIAAMVPGYDKT
KYTGIGSAIEYAVCALKVEVLVVIGHSCCGGIRALLSLQDGAAYTFHFVEDWVKIGFIAKMKVKKEHASV
PFDDQCSILEKEAVNVSLENLKTYPFVKEGLANGTLKLIGAHYDFVSGEFLTWKK

>gi|195646784|gb|ACG42860.1| carbonic anhydrase [Zea mays]
MDDPVERLKDGFHKFKTEVYDKKPELFEPLKAGQAPKYVVFACSDSRVCPSVTLGLQPGEAFTVRNIAAM
VPAYDKTKYTGIGSAIEYAVCALKVEVLVVIGHSCCGGIRALLSLQDGAPDNFHFVENWVKIGFPAKIKV
KKDHASVPFDDQCSILEKEAVNLSLENLKTYPFVKEGLANGTLKLVGGHYNFVSGEFHPWH

>gi|195636930|gb|ACG37933.1| carbonic anhydrase [Zea mays]
MAVERLKTGFEQFKADVYDKKPELFEPLKAHQSPKYMVFACSDSRVCPSVTLGLHPGEAFAVRNIASMVP
PYDKTKYAGVGSAIEYAVCALKVEVIVVIGHSRCGGIKALLSLEDGAPDKFHFVEEWVRVGAPAKSKVLA
DHASVPFEDQCSILEKEAVNVSLENLKSYPFVKEGLEKGTLKLVGGHYDFVNGKFETWEP

>gi|195629458|gb|ACG36370.1| carbonic anhydrase [Zea mays]
MASGVLHRSASLCLRPAAGSSADSGRGHGAVMIGDSRTRVAALRLGGSSRRELLSVTMASRDHTGLTRQL
LDFQHDTIDEVGAGHDPFIDLKARFMDFKQRNYVEKFSNYQTLAEQQTPKFMVVACADSRVCPTAVLGFQ
PGEAFTVRNVANLVPPYEHGGTETSAALEFAVNTLQVENVLVIGHSRCGGIQALMSMKDDSTSGSFIKNW
VSIGKSARLSTKAAAGNMSFDIQCKHCEKESINSSLLNLLTYPLIEKRVNEGTLNLHGGYYNFVDCTFEK
WTLLYREGLEGGSKYAIKNRSTWC

>gi|195614110|gb|ACG28885.1| carbonic anhydrase [Zea mays]
MSNCLCLPKKKEGPAKEKPATDTPTSSLLQNQKPSQPPPPPSKASSKGMDPTVERLKSGFQKFKTEVYDK
KPELFEPLKSGQSPRYMVFACSDSRVCPSVTLGLQPGEAFTVRNIASMVPPYDKIKYAGTGSAIEYAVCA
LKVQVIVVIGHSCCGGIRALLSLKDGAPDNFHFVEDWVXIGSPAKXKVKKEHASVPFDDQCSILEKEAVN
VSLZNLKTYPFVKEGLANGTLKLIGAHYDFVSGEFLTWKK

>gi|670393540|ref|XP_008677173.1| carbonic anhydrase isoform X1 [Zea mays]
MGHLRGLTAARLLAAAFLLSVAVPAARAQEETEHEEEFSYVVGDENGPEHWGSIKAEWGNCSAGRMQSPI
DLSHERVSLVRSLGYLTHSYRPAEAAIANRGHDIMVRFKGDAGFLVINGTAYYLKQMHWHSPTEHTVDGR
RYDMELHLVHESSANKAAVIGMLYEIGAEDPFLQALEPSIHRIADRQDREEAIGVVDPRRARGRASVYYR
YVGSLTTPPCTEGVIWTVVKRVSGRGPAAQFSSPNSNQTASFDRSSAPCPGTSWSCSGKPCTTAWRRTRG
RFRTSTTGTSASSAQSHTSTTSTSYGIGCTVQQRA

>gi|1162487274|ref|XP_020396132.1| carbonic anhydrase isoform X1 [Zea mays]
MPRTALLRLAAASTRASSAPAARRLYSSSHSHGHGSEEHAITREDEQLPPPPHGPDPGVRRLPRRRGEHR
RELLSVTMASRDHTGLTRQLLDFQHDTIDEVGAGHDPFIDLKARFMDFKQRNYVEKFSNYQTLAEQQTPK
FMVVACADSRVCPTAVLGFQPGEAFTVRNVANLVPPYEHGGTETSAALEFAVNTLQVENVLVIGHSRCGG
IQALMSMKDDSTSGSFIKNWVSIGKSARLSTKAAAGNMSFDIQCKHCEKESINSSLLNLLTYPWIEKRVN
EGTLNLHGGYYNFVDCTFEKWTLLYREGLEGGSKYAIKNRSTWC

>gi|1162487272|ref|XP_020396131.1| carbonic anhydrase isoform X1 [Zea mays]
MPRTALLRLAAASTRASSAPAARRLYSSSHSHGHGSEEHAITREDEQLPPPPHGPDPGVRRLPRRRGEHR
RELLSVTMASRDHTGLTRQLLDFQHDTIDEVGAGHDPFIDLKARFMDFKQRNYVEKFSNYQTLAEQQTPK
FMVVACADSRVCPTAVLGFQPGEAFTVRNVANLVPPYEHGGTETSAALEFAVNTLQVENVLVIGHSRCGG
IQALMSMKDDSTSGSFIKNWVSIGKSARLSTKAAAGNMSFDIQCKHCEKESINSSLLNLLTYPWIEKRVN
EGTLNLHGGYYNFVDCTFEKWTLLYREGLEGGSKYAIKNRSTWC

>gi|670421185|ref|XP_008651479.1| carbonic anhydrase isoform X3 [Zea mays]
MASGVLHRSASLCLRPAAGSSADSGRGHGAVMIGDSRTRVAALRLGGSSRRELLSVTMASRDHTGLTRQL
LDFQHDTIDEVGAGHDPFIDLKARFMDFKQRNYVEKFSNYQTLAEQQTPKFMVVACADSRVCPTAVLGFQ
PGEAFTVRNVANLVPPYEHGGTETSAALEFAVNTLQVENVLVIGHSRCGGIQALMSMKDDSTSGSFIKNW
VSIGKSARLSTKAAAGNMSFDIQCKHCEKESINSSLLNLLTYPWIEKRVNEGTLNLHGGYYNFVDCTFEK
WTLLYREGLEGGSKYAIKNRSTWC

>gi|670421181|ref|XP_008651477.1| carbonic anhydrase isoform X2 [Zea mays]
MASGVLHRSASLCLRPAAGSSADSGRGHGAVMIGDSRTRVAALRLGGSSRSRSCLSSCFPCFHRFRRELL
SVTMASRDHTGLTRQLLDFQHDTIDEVGAGHDPFIDLKARFMDFKQRNYVEKFSNYQTLAEQQTPKFMVV
ACADSRVCPTAVLGFQPGEAFTVRNVANLVPPYEHGGTETSAALEFAVNTLQVENVLVIGHSRCGGIQAL
MSMKDDSTSGSFIKNWVSIGKSARLSTKAAAGNMSFDIQCKHCEKESINSSLLNLLTYPWIEKRVNEGTL
NLHGGYYNFVDCTFEKWTLLYREGLEGGSKYAIKNRSTWC

>gi|670372303|ref|XP_008667450.1| carbonic anhydrase isoform X1 [Zea mays]
MPRTALLRLAAASTTRASSASAAARRLCPSSESDDGGERHAAARKDELLPPPRTPRPDERRLSRRGEHRR
ELLSVTMASRDHTGLTRQLLDFQHDTIDEVGAEHGPFMDLKARFMDFKQRNYVENFSNYQNLAEQQTPKF
MVIACADSRVCPTAVLGFQPGEAFTVRNVANLVPPYEHEGSETSAALEFAINTLEVENVLVVGHSRCGGI
QALMSMKDDSTSGSFIKNWVSIGKSARLSTRAAAGNLSFDMQCKHCEKESINSSLLNLLTYPWIEKRVNE
GTLNLHGGYYNFVDCTFEKWTLLYREGLEGGSKYAIKNRSTWS

>gi|670383039|ref|XP_008672301.1| gamma carbonic anhydrase 1 mitochondrial isoform X2 [Zea mays]
MAGLGKAMYAVGFWIRETGQALDRLGCRLQGKYFFHEQRDANIIQIGSGTNIQDNSLIHVAKSNLSGKVF
PTTIGNNVTVGHSAVLQGCTVEDEAFVGIGATLLDGVVVEKHGMVAAGALVRQNTRIPCGEVWGGNPAKF
LRKLTDDEISFIAESAANYSNLSKVHAAENAKPLEKIEFEKVLGKKFAHQDEYDSSIGVAEGAPPELTSP
NPAQ

>gi|226503137|ref|NP_001147028.1| carbonic anhydrase precursor [Zea mays]
MGHLRGLTAARLLAAAFLLSVAVPAARAQEETEHEEEFSYVVGDENGPEHWGSIKAEWGNCSAGRMQSPI
DLSHERVSLVRSLGYLTHSYRPAEAAIANRGHDIMVRFKGDAGFLVINGTAYYLKQMHWHSPTEHTVDGR
RYDMELHLVHESSANKAAVIGMLYEIGAEDPFLQALEPSIHRIADRQDREEAIGVVDPRRARGRASVYYR
YVGSLTTPPCTEGVIWTVVKRVRTVSRHQLELLREAVHDGMEKNARPVQDVNDRDISIFRPKPHKHY

>gi|226528507|ref|NP_001149032.1| carbonic anhydrase precursor [Zea mays]
MGPARHLRGLTALLLSAALLLSAAIPAARGQEETEDEEEFNYIPGDANGPENWGSIKPEWANCSAGRMQS
PIDLARERVTLVPALGFLNHSYRPAQASIVNRGHDIMVRFNGDAGRLVINGTAYDLRQMHWHSPSEHTVD
GRRYAMELHMVHESAAGKAAVIGILYEIGLVPDPFLLRLEPFIRRIADRKDREEPIGVVDPRLARGTASA
YYRYMGSLTTPPCSEGVVWTIIKKVRSVSKRQLELLREAVHDGNENNARPVQDLNDRDISLFRPKLHKQE
LLSFKDKLVGA

>gi|1162469964|ref|XP_020407594.1| alpha carbonic anhydrase 1, chloroplastic [Zea mays]
MTTCRTANAAAVVRLLLLCSFCAAAAIACDPPNGAKFGYTGSVGPDHWGALSPSFRQCATGTKQSPIDIS
TAQAVSNPALQPLHRDYTVANATLVDNVVNVALRFDGDGGAGSVSVGGKLYTLKQVHWHSPSEHTVDGRR
FPVELHMVHASDDGNVTVVAMLYRFGRPDPLLWQIQDKLAALHAEGCRADKGAPVAAGDVSLWSLRLYSH
TYYRYVGSFTTPPCTENVIWSVLAQVREMTVDQAAALMAPLEQAYRKLDDSRLDLSELDNGRLDPEELGG
DVLDLDEINIEEEISTKTSMVRGTREADSATREVERGVTTRRES

>gi|670371885|ref|XP_008667231.1| alpha carbonic anhydra>gi|226958507|ref|NP_001152905.1| carbonic anhydrase [Zea mays]
MAVERLKTGFEQFKADVYDKKPELFEPLKAHQSPKYMVFACSDSRVCPSVTLGLHPGEAFAVRNIASMVP
PYDKTKYAGVGSAIEYAVCALKVEVIVVIGHSRCGGIKALLSLEDGAPDKFHFVEEWVRVGAPAKSKVLA
DHASAPFEDQCSILEKEAVNVSLENLKSYPFVKEGLEKGTLKLVGGHYDFVNGKFETWEP

>gi|1327850487|ref|NP_001346645.1| carbonic anhydrase [Zea mays]
MASGVLHRSASRCLRPAAAPTPDSGRGHGAVMIGDSGTRGVALRLGGSSRRELLSVTMASRDHTGLTRQL
LDFQHDTIDEVGAEHGPFMDLKARFMDFKQRNYVENFSNYQNLAEQQTPKFMVIACADSRVCPTAVLGFQ
PGEAFTVRNVANLVPPYEHEGSETSAALEFAINTLEVENVLVVGHSRCGGIQALMSMKDDSTSGSFIKNW
VSIGKSARLSTRAAAGNLSFDMQCKHCEKESINSSLLNLLTYPWIEKRVNEGTLNLHGGYYNFVDCTFEK
WTLLYREGLEGGSKYAIKNRSTWS

>gi|226506530|ref|NP_001149686.1| carbonic anhydrase [Zea mays]
MASGVLHRSASLCLRPAAGSSADSGRGHGAVMIGDSRTRVAALRLGGSSRRELLSVTMASRDHTGLTRQL
LDFQHDTIDEVGAGHDPFIDLKARFMDFKQRNYVEKFSNYQTLAEQQTPKFMVVACADSRVCPTAVLGFQ
PGEAFTVRNVANLVPPYEHGGTETSAALEFAVNTLQVENVLVIGHSRCGGIQALMSMKDDSTSGSFIKNW
VSIGKSARLSTKAAAGNMSFDIQCKHCEKESINSSLLNLLTYPLIEKRVNEGTLNLHGGYYNFVDCTFEK
WTLLYREGLEGGSKYAIKNRSTWC

>gi|1142634592|gb|ONM03655.1| Carbonic anhydrase [Zea mays]
MGPARHLRGLTALLISAALLLSAAIPAARGQEETEDEEEFNYIPGDANGPENWGSIKPEWANCSAGRMQS
PIDLARERVSLVPALGFLNHSYRPAQASIVNRGHDIMVRFNGDAGSLVINGTAYDLRQMHWHSPSEHTVD
GRRYAMELHMVHESAAGKAAVIGILYEIGLVPDPFLLRLEPFIRRIADRKDREEPIGVVDPRLARGTASA
YYRYMGSLTTPPCSEGVVWTIIKKVRSVSKRQLELLREAVHDGNENNARPVQDLNDRDISLFRPKLHKQE
LLSFKDKLVGA

>gi|320449086|gb|ADW27480.1| carbonic anhydrase [Zea mays]
MGHLRGLTAARLLAAAFLLSVAVPAARAQEETEHEEEFSYVVGDENGPEHWGSIKAEWGNCSAGRMQSPI
DLSHERVSLVRSLGYLTHSYRPAEAAIANRGHDIMVRFKGDAGFLVINGTAYYLKQMHWHSPTEHTVDGR
RYDMELHLVHESSANKAAVIGMLYEIGGEDPFLQALEPSIHRIADRQDREEAIGVVDPRRARGRASVYYR
YVGSLTTPPCTEGVIWTVVKRVRTVSRHQLELLREAVHDGMEKNARPVQDVNDRDISIFRPKPHKHY

>gi|606815|gb|AAA86945.1| carbonic anhydrase [Zea mays]
MYTLPVRATTSSIVPACHPRAVLLLRLRPPGSGSSGTPRLRRPATVVGMDPTVERLKSGFQKFKTEVYDK
KPELFEPLKSGQSPRYMVFACSDSRVCPSVTLGLQPGEAFTVRNIASMVPPYDKIKYAGTGSAIEYAVCA
LKVQVIVVIGHSCCGGIRALLSLKDGAPDNFTFVEDWVRIGSPAKNKVKKEHASVPFDDQCSILEKEAVN
VSLQNLKSYPFVKEGLAGGTLKLVGAHYSFVKGQFVTWEPPQDAIERLTSGFQQFKVNVYDKKPELFGPL
KSGQAPKYMVFACSDSRVCPSVTLGLQPAKAFTVRNIAAMVPGYDKTKYTGIGSAIEYAVCALKVEVLVV
IGHSCCGGIRALLSLKDGAPDNFHFVEDWVRIGSPAKNKVKKEHASVPFDDQCSILEKEAVNVSLQNLKS
YPLVKEGLAGGTSSGWPHYDFVKGQFVTWEPPQDAIERLTSGFQQFKVNVYDKKPELFGPLKSGQAPKYM
VFACSDSRVSPSVTLGLQPGEAFTVRNIAAMVPGYDKTKYTGIGSAIEYAVCALKVEVLVVIGHSCCGGI
RALLSLQDGAPDTFHFVEDWVKIAFIAKMKVKKEHASVPFDDQWSILEKEAVNVSLENLKTYPFVKEGLA
NGTLKLIGAHYDFVSGEFLTWKK

>gi|606811|gb|AAA86944.1| carbonic anhydrase [Zea mays]
MYTLPVRATTSSIVASLATPAPSSSSGSGRPRLRLIRNAPVFAAPATVCKRDGGQLRSQTREIERERKGG
HPPAGGHKRGGERGQRRGGEEEEDEQLPLPSEKKGGASEGEAVHRYPHLVTPSEPEALQPPPPPSKASSK
GMDPTVERLKSGFQKFKTEVYDKKPELFEPLKSGQSPRYMVFACSDSRVCPSVTLGLQPGEAFTVRNIAS
MVPPYDKIKYAGTGSAIEYAVCALKVQVIVVIGHSCCGGIRALLSLKDGAPDNFTFVEDWVRIGSPAKNK
VKKEHASVPFDDQCSILEKEAVNVSLQNLKSYPFVKEGLAGGTLKLVGAHSHFVKGQFVTWEPPQDAIER
LTSGFQQFKVNVYDKKPELFGPLKSGQAPKYMVFACSDSRVCPSVTLGLQPGEAFTVRNIAAMVPGYDKT
KYTGIGSAIEYAVCALKVEVLVVIGHSCCGGIRALLSLQDGAAYTFHFVEDWVKIGFIAKMKVKKEHASV
PFDDQCSILEKEAVNVSLENLKTYPFVKEGLANGTLKLIGAHYDFVSGEFLTWKK

>gi|195646784|gb|ACG42860.1| carbonic anhydrase [Zea mays]
MDDPVERLKDGFHKFKTEVYDKKPELFEPLKAGQAPKYVVFACSDSRVCPSVTLGLQPGEAFTVRNIAAM
VPAYDKTKYTGIGSAIEYAVCALKVEVLVVIGHSCCGGIRALLSLQDGAPDNFHFVENWVKIGFPAKIKV
KKDHASVPFDDQCSILEKEAVNLSLENLKTYPFVKEGLANGTLKLVGGHYNFVSGEFHPWH

>gi|195636930|gb|ACG37933.1| carbonic anhydrase [Zea mays]
MAVERLKTGFEQFKADVYDKKPELFEPLKAHQSPKYMVFACSDSRVCPSVTLGLHPGEAFAVRNIASMVP
PYDKTKYAGVGSAIEYAVCALKVEVIVVIGHSRCGGIKALLSLEDGAPDKFHFVEEWVRVGAPAKSKVLA
DHASVPFEDQCSILEKEAVNVSLENLKSYPFVKEGLEKGTLKLVGGHYDFVNGKFETWEP

>gi|195629458|gb|ACG36370.1| carbonic anhydrase [Zea mays]
MASGVLHRSASLCLRPAAGSSADSGRGHGAVMIGDSRTRVAALRLGGSSRRELLSVTMASRDHTGLTRQL
LDFQHDTIDEVGAGHDPFIDLKARFMDFKQRNYVEKFSNYQTLAEQQTPKFMVVACADSRVCPTAVLGFQ
PGEAFTVRNVANLVPPYEHGGTETSAALEFAVNTLQVENVLVIGHSRCGGIQALMSMKDDSTSGSFIKNW
VSIGKSARLSTKAAAGNMSFDIQCKHCEKESINSSLLNLLTYPLIEKRVNEGTLNLHGGYYNFVDCTFEK
WTLLYREGLEGGSKYAIKNRSTWC

>gi|195614110|gb|ACG28885.1| carbonic anhydrase [Zea mays]
MSNCLCLPKKKEGPAKEKPATDTPTSSLLQNQKPSQPPPPPSKASSKGMDPTVERLKSGFQKFKTEVYDK
KPELFEPLKSGQSPRYMVFACSDSRVCPSVTLGLQPGEAFTVRNIASMVPPYDKIKYAGTGSAIEYAVCA
LKVQVIVVIGHSCCGGIRALLSLKDGAPDNFHFVEDWVXIGSPAKXKVKKEHASVPFDDQCSILEKEAVN
VSLZNLKTYPFVKEGLANGTLKLIGAHYDFVSGEFLTWKK

>gi|670393540|ref|XP_008677173.1| carbonic anhydrase isoform X1 [Zea mays]
MGHLRGLTAARLLAAAFLLSVAVPAARAQEETEHEEEFSYVVGDENGPEHWGSIKAEWGNCSAGRMQSPI
DLSHERVSLVRSLGYLTHSYRPAEAAIANRGHDIMVRFKGDAGFLVINGTAYYLKQMHWHSPTEHTVDGR
RYDMELHLVHESSANKAAVIGMLYEIGAEDPFLQALEPSIHRIADRQDREEAIGVVDPRRARGRASVYYR
YVGSLTTPPCTEGVIWTVVKRVSGRGPAAQFSSPNSNQTASFDRSSAPCPGTSWSCSGKPCTTAWRRTRG
RFRTSTTGTSASSAQSHTSTTSTSYGIGCTVQQRA

>gi|1162487274|ref|XP_020396132.1| carbonic anhydrase isoform X1 [Zea mays]
MPRTALLRLAAASTRASSAPAARRLYSSSHSHGHGSEEHAITREDEQLPPPPHGPDPGVRRLPRRRGEHR
RELLSVTMASRDHTGLTRQLLDFQHDTIDEVGAGHDPFIDLKARFMDFKQRNYVEKFSNYQTLAEQQTPK
FMVVACADSRVCPTAVLGFQPGEAFTVRNVANLVPPYEHGGTETSAALEFAVNTLQVENVLVIGHSRCGG
IQALMSMKDDSTSGSFIKNWVSIGKSARLSTKAAAGNMSFDIQCKHCEKESINSSLLNLLTYPWIEKRVN
EGTLNLHGGYYNFVDCTFEKWTLLYREGLEGGSKYAIKNRSTWC

>gi|1162487272|ref|XP_020396131.1| carbonic anhydrase isoform X1 [Zea mays]
MPRTALLRLAAASTRASSAPAARRLYSSSHSHGHGSEEHAITREDEQLPPPPHGPDPGVRRLPRRRGEHR
RELLSVTMASRDHTGLTRQLLDFQHDTIDEVGAGHDPFIDLKARFMDFKQRNYVEKFSNYQTLAEQQTPK
FMVVACADSRVCPTAVLGFQPGEAFTVRNVANLVPPYEHGGTETSAALEFAVNTLQVENVLVIGHSRCGG
IQALMSMKDDSTSGSFIKNWVSIGKSARLSTKAAAGNMSFDIQCKHCEKESINSSLLNLLTYPWIEKRVN
EGTLNLHGGYYNFVDCTFEKWTLLYREGLEGGSKYAIKNRSTWC

>gi|670421185|ref|XP_008651479.1| carbonic anhydrase isoform X3 [Zea mays]
MASGVLHRSASLCLRPAAGSSADSGRGHGAVMIGDSRTRVAALRLGGSSRRELLSVTMASRDHTGLTRQL
LDFQHDTIDEVGAGHDPFIDLKARFMDFKQRNYVEKFSNYQTLAEQQTPKFMVVACADSRVCPTAVLGFQ
PGEAFTVRNVANLVPPYEHGGTETSAALEFAVNTLQVENVLVIGHSRCGGIQALMSMKDDSTSGSFIKNW
VSIGKSARLSTKAAAGNMSFDIQCKHCEKESINSSLLNLLTYPWIEKRVNEGTLNLHGGYYNFVDCTFEK
WTLLYREGLEGGSKYAIKNRSTWC

>gi|670421181|ref|XP_008651477.1| carbonic anhydrase isoform X2 [Zea mays]
MASGVLHRSASLCLRPAAGSSADSGRGHGAVMIGDSRTRVAALRLGGSSRSRSCLSSCFPCFHRFRRELL
SVTMASRDHTGLTRQLLDFQHDTIDEVGAGHDPFIDLKARFMDFKQRNYVEKFSNYQTLAEQQTPKFMVV
ACADSRVCPTAVLGFQPGEAFTVRNVANLVPPYEHGGTETSAALEFAVNTLQVENVLVIGHSRCGGIQAL
MSMKDDSTSGSFIKNWVSIGKSARLSTKAAAGNMSFDIQCKHCEKESINSSLLNLLTYPWIEKRVNEGTL
NLHGGYYNFVDCTFEKWTLLYREGLEGGSKYAIKNRSTWC

>gi|670372303|ref|XP_008667450.1| carbonic anhydrase isoform X1 [Zea mays]
MPRTALLRLAAASTTRASSASAAARRLCPSSESDDGGERHAAARKDELLPPPRTPRPDERRLSRRGEHRR
ELLSVTMASRDHTGLTRQLLDFQHDTIDEVGAEHGPFMDLKARFMDFKQRNYVENFSNYQNLAEQQTPKF
MVIACADSRVCPTAVLGFQPGEAFTVRNVANLVPPYEHEGSETSAALEFAINTLEVENVLVVGHSRCGGI
QALMSMKDDSTSGSFIKNWVSIGKSARLSTRAAAGNLSFDMQCKHCEKESINSSLLNLLTYPWIEKRVNE
GTLNLHGGYYNFVDCTFEKWTLLYREGLEGGSKYAIKNRSTWS

>gi|670383039|ref|XP_008672301.1| gamma carbonic anhydrase 1 mitochondrial isoform X2 [Zea mays]
MAGLGKAMYAVGFWIRETGQALDRLGCRLQGKYFFHEQRDANIIQIGSGTNIQDNSLIHVAKSNLSGKVF
PTTIGNNVTVGHSAVLQGCTVEDEAFVGIGATLLDGVVVEKHGMVAAGALVRQNTRIPCGEVWGGNPAKF
LRKLTDDEISFIAESAANYSNLSKVHAAENAKPLEKIEFEKVLGKKFAHQDEYDSSIGVAEGAPPELTSP
NPAQ

>gi|226503137|ref|NP_001147028.1| carbonic anhydrase precursor [Zea mays]
MGHLRGLTAARLLAAAFLLSVAVPAARAQEETEHEEEFSYVVGDENGPEHWGSIKAEWGNCSAGRMQSPI
DLSHERVSLVRSLGYLTHSYRPAEAAIANRGHDIMVRFKGDAGFLVINGTAYYLKQMHWHSPTEHTVDGR
RYDMELHLVHESSANKAAVIGMLYEIGAEDPFLQALEPSIHRIADRQDREEAIGVVDPRRARGRASVYYR
YVGSLTTPPCTEGVIWTVVKRVRTVSRHQLELLREAVHDGMEKNARPVQDVNDRDISIFRPKPHKHY

>gi|226528507|ref|NP_001149032.1| carbonic anhydrase precursor [Zea mays]
MGPARHLRGLTALLLSAALLLSAAIPAARGQEETEDEEEFNYIPGDANGPENWGSIKPEWANCSAGRMQS
PIDLARERVTLVPALGFLNHSYRPAQASIVNRGHDIMVRFNGDAGRLVINGTAYDLRQMHWHSPSEHTVD
GRRYAMELHMVHESAAGKAAVIGILYEIGLVPDPFLLRLEPFIRRIADRKDREEPIGVVDPRLARGTASA
YYRYMGSLTTPPCSEGVVWTIIKKVRSVSKRQLELLREAVHDGNENNARPVQDLNDRDISLFRPKLHKQE
LLSFKDKLVGA

>gi|1162469964|ref|XP_020407594.1| alpha carbonic anhydrase 1, chloroplastic [Zea mays]
MTTCRTANAAAVVRLLLLCSFCAAAAIACDPPNGAKFGYTGSVGPDHWGALSPSFRQCATGTKQSPIDIS
TAQAVSNPALQPLHRDYTVANATLVDNVVNVALRFDGDGGAGSVSVGGKLYTLKQVHWHSPSEHTVDGRR
FPVELHMVHASDDGNVTVVAMLYRFGRPDPLLWQIQDKLAALHAEGCRADKGAPVAAGDVSLWSLRLYSH
TYYRYVGSFTTPPCTENVIWSVLAQVREMTVDQAAALMAPLEQAYRKLDDSRLDLSELDNGRLDPEELGG
DVLDLDEINIEEEISTKTSMVRGTREADSATREVERGVTTRRES

>gi|670371885|ref|XP_008667231.1| alpha carbonic anhydrase 4 isoform X1 [Zea mays]
MARRRDDVALAAITFAIVALCARYASAVGTTPQSSFSYREGDPTGPTKWATLQKDWDVCDSGTEQSPIDV
AKVEVSEDLDPLQQTYEPGDAVMHNRLHDFMLNWTGGNGGLTIEGKKYKLKQVHWHVPSEHTVNGTRFDA
EMHMVHEDSTDAKSKAVVAVLFSAKAGKSSKLLRDLKPYFERLAGKQNGTEEVKGPVVDPAAWIDKASGY
YGYEGSLTTPPCTQGVLWTIMSKVADASKEEIHSIESVKEANARPAQKINSRVVRYYKAAGATEAPAPAP
APEAT

>gi|670371883|ref|XP_008667230.1| alpha carbonic anhydrase 4 isoform X1 [Zea mays]
MARRRDDVALAAITFAIVALCARYASAVGTTPQSSFSYREGDPTGPTKWATLQKDWDVCDSGTEQSPIDV
AKVEVSEDLDPLQQTYEPGDAVMHNRLHDFMLNWTGGNGGLTIEGKKYKLKQVHWHVPSEHTVNGTRFDA
EMHMVHEDSTDAKSKAVVAVLFSAKAGKSSKLLRDLKPYFERLAGKQNGTEEVKGPVVDPAAWIDKASGY
YGYEGSLTTPPCTQGVLWTIMSKVADASKEEIHSIESVKEANARPAQKINSRVVRYYKAAGATEAPAPAP
APEAT

>gi|670366093|ref|XP_008664513.1| alpha carbonic anhydrase 7 [Zea mays]
MPETVPCRSASSTNDQRHDDMSPARLAAVAAAVLLAAALLRVVPGARGQEETEHEEEFSYVPGDEHGPEH
WGSIKAEWAACGAGRMQSPIDLSHERVSLVRSLGYLSHSYRPAEASIVNRGHDIMVRFEGDAGSLVINGT
AYYLRQLHWHSPTEHTVDGRRYDMELHLVHESAENKAAVIAVLYEIGGHDDALLRQLEPAIRRVADVRDR
EMRVGVVDPRRARGRASVYYRYVGSLTAPPCTEGVIWTIVKRVRSVSKHQLELLREAVHDDMENNARPLQ
EANHRDVSMFRPKPNKQY

>gi|1162491205|ref|XP_020397214.1| alpha carbonic anhydrase 8-like [Zea mays]
MTTPDVDESTTKDLLDGDHVLVLEALNKSRALGKARVHTNSQRFLPHSLTLLTHTCHRRDLTAAAPSPTA
PLPTAAATSLTAAVPSCPRRARRARADATVPTPVVPAPTPPCPSPTAPAPSPPCPQPRPPCPSPAPAVLA
VLASPCPRPPPPPFPRRALARPAPRPRPVV

>gi|1162491093|ref|XP_020397157.1| alpha carbonic anhydrase 8-like [Zea mays]
MPGGALASRPQPCASGPRAHGPQRARARRRQLGPARVPLPRRARPRRDLAPPSPPPAASPYSPATRPVLR
PGPPGRALAARPRPCSRLHPRAPLPEPVPWRPRATRAYTRENPNGWWERQEEEASTNSPSESFGDSKYLE
EFSYDGENSSCALPRSSSTDLSDDSMGLSPAKKTFFRAMERLGLADSDESDESEGSEEEGEDDDDDGSDS
SDIGNSKVSNSGGGGGGISDGRSTSGKMVDI

>gi|1162470835|ref|XP_020407970.1| alpha carbonic anhydrase 8-like [Zea mays]
MAITKPAPLRFLAQLIKATPRPRTPPFPQLLVHALSPCFSHSSHASALLLLFITGTQKSTLHTNGSASSS
LSLSLTLNRRHRALTVAAASPAPPCPRARAAPLQPRPPSPPCPQPRPPSPAVPSRSRRAAAAAPAVATAP
APPCPWPQPAVVPTLDAPSPTPAVPLA

>gi|1162470703|ref|XP_008680800.2| alpha carbonic anhydrase 8-like [Zea mays]
MEIVQGPSGNGRRFSCNSGGRVRSNSGGHERIERRGEINGPRAFSFLLPLLSLVSVTPPRPPLAVRPPQC
APSPCAPRRARAVCPSPPCAAASPRPRPAPLAAVPPPRPSRAPKPCPRRAPTAPKPCPPRPSRAPAAPKP
CAPAVPKPCPRRAQAVPPPCLRRAPVVPSPCPRRAPAAPSPARCLALDLPSRPRPVVSPTPRRLAGNPPS
RPRPNL

>gi|1162470042|ref|XP_020407629.1| alpha carbonic anhydrase 8-like [Zea mays]
MASALSAPPSDEPGPGRPAPDPGRPAPDPASPCSSPASSAPPRARSPPASPPRPRLELAAPGCAPLRPRL
ARPCPAAPRSRPAAPGLVPRLPAPRPRPWPPPAAPARNWYVGGKLLPFSAHTISYGIMDYGSKASEGDDV
WWVTDKRGDEKVKLCRFIQEGNQWKEHGMGSLSNAILWRFFPMMGFIAYKATTLVQVYRGNEDLCLMLAE
EKDVDNESI

>gi|1162450778|ref|XP_020401448.1| alpha carbonic anhydrase 8-like [Zea mays]
MRVPRPSRAAALAHAPRASAGPLGRIRAAPVSPPRPHALPPPRAPRPGGPPRPRARGPLPMPDVGGSAPR
PAPAARPLPARPRPAEPAPSRAPAPRPCPGGCALVAHPDGRACPRALDHTPPVVPLPAPVPWRLASRVPA
QFVCLQHA

>gi|670426505|ref|XP_008653907.1| putative carbonic anhydrase 2 [Zea mays]
MGKGKRGRGSPRHAGDKRKRDPSPPSEDFEVWTYIRSVERTGLEGSDESEVSSDEEDSFGSSEERSGDDS
DGEGGDGGGDSDDGGGDSDDGDDGRGDNDGGRGGEGDDCGNDGGGGKDGSGGGKFTHMPNVADVFRGNRR
AMSDVAGVLENIQPLKDRAYPTYLYICVNDSTRVTNRKFPIEDLMSRLDLILRGRVSNAGAPVAYSAWNL
PPLRPFSEFVSNPPVVTVV

>gi|670383037|ref|XP_008672300.1| gamma carbonic anhydrase 1 mitochondrial isoform X1 [Zea mays]
MAGLGKAMYAVGFWIRETGQALDRLGCRLQGKYFFHEQISRHRTIMNIFDKTPHVHKDAFVAPSASLIGD
VQVGSGASIWYGCVLRGDANIIQIGSGTNIQDNSLIHVAKSNLSGKVFPTTIGNNVTVGHSAVLQGCTVE
DEAFVGIGATLLDGVVVEKHGMVAAGALVRQNTRIPCGEVWGGNPAKFLRKLTDDEISFIAESAANYSNL
SKVHAAENAKPLEKIEFEKVLGKKFAHQDEYDSSIGVAEGAPPELTSPNPAQ

>gi|670370857|ref|XP_008666674.1| alpha carbonic anhydrase 8-like [Zea mays]
MSSSRRRREEIAAAADEPPPPPQSLSAAIQAAPGDLQPRPNAHPPEHEPVTTSVTIPTPPKPPRRSARRP
KRLPPSPTPPAPAPTPPAPAPTPLALASPVHRPAKWWASPEFHTISERNKGKCGTESFHNYGGDGHACTD
RLAPYGEEMVERHG

>gi|219362885|ref|NP_001137016.1| Gamma carbonic anhydrase 1 mitochondrial [Zea mays]
MAGLGKAMYAVGFWIRETGQALDRLGCRLQGKYFFHEQISRHRTIMNIFDKTPHVHKDAFVAPSASLIGD
VQVGSGASIWYGCVLRGDANIIQIGSGTNIQDNSLIHVAKSNLSGKVFPTTIGNNVTVGHSAVLQGCTVE
DEAFVGIGATLLDGVVVEKHGMVAAGALVRQNTRIPCGEVEHTSSTVLCFEFLIKPSQAPLPFLFHRLVS
PRQGFLVMMEPQ

>gi|1142846933|gb|AQL05019.1| Alpha carbonic anhydrase 7 [Zea mays]
MHALVRPWDTLPVLLLSRLCMVLLDALRAGWLGSVDEDEEDFSYRRNAGNGPARWGLIRREWATCNVGLL
QSPIGLSDTLAGLADRSGRLGRSYRPAAASLVNRGHSIMVRFNSNPGGVVIDGVAYRLRQMHWHAPSEHA
INGRRYALELQMVHQSDTNRYAVVSQLYRISRRRPDRTIHRLERYIRRIARRKNHEELIDEEVDPRRPGT
RSNRRPLQEANGRAITFYYTSPAHGRGANGD

>gi|1142693485|gb|AQK57411.1| Alpha carbonic anhydrase 1 chloroplastic [Zea mays]
MTFEGKVGTVMVNGKAYSFEKMHWHSPSDHTINGQRFPLELHLVHRSADGALAVIGILYQLGAPDSFYYQ
LKRQLGEMAKDRCSFGEEESHEGVALIHLRSLQKRTGSYFRYTGSLTVPPCTESVVWSVLGKVRQISKEQ
LQLLKAPLPGNDARPTQPLNGRTVQFYNPPNSTVSFHM

>gi|1142693484|gb|AQK57410.1| Alpha carbonic anhydrase 1 chloroplastic [Zea mays]
MVSSSRAVVVVVGLLVAASSLAVAASDGGGPTYGYTAGSPDGPENWGKLSPAYKLCGQGKQQSPIDIVTK
QAVPNANLDTLNRTYAATAATLINDGHDITMTFEGKVGTVMVNGKAYSFEKMHWHSPSDHTINGQRFPLE
LHLVHRSADGALAVIGILYQLGAPDSFYYQLKRQLGEMAKDRCSFGEEESHEGVALIHLRSLQKRTGSYF
RYTGSLTVPPCTESVVWSVLGKVRQISKEQLQLLKAPLPGNDARPTQPLNGRTVQFYNPPNSTVSFHM

>gi|1142687849|gb|AQK51775.1| Alpha carbonic anhydrase 7 [Zea mays]
MGHLRGLTAARLLAAAFLLSVAVPAARAQEETEHEEEFSYVVGDENGPEHWGSIKAEWGNCSAGRMQSPI
DLSHERVSLVRSLGYLTHSYRPAEAAIANRGHDIMVRFKGDAGFLVINGTAYYLKQMHWHSPTEHTVDGR
RYDMELHLVHESSANKAAVIGMLYEIGAEDPFLQALEPSIHRIADRQDREEAIGVVDPRRARGRASVYYR
YVGSLTTPPCTEGVIWTVVKRVRTVSRHQLELLREAVHDGMEKNARPVQDVNDRDISIFRPKPHKHY

>gi|1142687846|gb|AQK51772.1| Alpha carbonic anhydrase 7 [Zea mays]
MGHLRGLTAARLLAAAFLLSVAVPAARAQEETEHEEEFSYVVGDENGPEHWGSIKAEWGNCSAGRMQSPI
DLSHERVSLVRSLGYLTHSYRPAEAAIANRGHDIMVRFKGDAGFLVINGTAYYLKQMHWHSPTEHTVDGR
RCSLARRYDMELHLVHESSANKAAVIGMLYEIGAEDPFLQALEPSIHRIADRQDREEAIGVVDPRRARGR
ASVYYRYVGSLTTPPCTEGVIWTVVKRVRTVSRHQLELLREAVHDGMEKNARPVQDVNDRDISIFRPKPH
KHY

>gi|1142687845|gb|AQK51771.1| Alpha carbonic anhydrase 7 [Zea mays]
MGHLRGLTAARLLAAAFLLSVAVPAARAQEETEHEEEFSYVVGDENGPEHWGSIKAEWGNCSAGRMQSPI
DLSHERVSLVRSLGYLTHSYRPAEAAIANRGHDIMVRFKGDAGFLVINGTAYYLKQMHWHSPTEHTVDGR
RYDMELHLVHESSANKAAVIGMLYEIGAEDPFLQALEPSIHRIADRQDREEAIGVVDPRRARGRASVYYR
YVGSLTTPPCTEGVIWTVVKRVSGRGPAAQFSSPNSNQTASFDRSSAPCPGTSWSCSGKPCTTAWRRTRG
RFRTSTTGTSASSAQSHTSTTSTSYGIGCTVQQRA

>gi|1142685985|gb|AQK49911.1| Alpha carbonic anhydrase 1 chloroplastic, partial [Zea mays]
MTTCRTANAAAVVRLLLLCSFCAAAAIACDPPNGAKFGYTGSVGPDHWGALSPSFRQCATGTKQSPIDIS
TAQAVSNPALQPLHRDYTVANATLVDNVVNVALRFDGDGGAGSVSVGGKLYTLKQVHWHSPSEHTVDGRR
FPVELHMVHASDDGNVTVVAMLYRFGRPDPLLWQIQDKLAALHAEGCRADKGAPVAAGDVSLWSLRLYSH
TYYRYVGSFTTPPCTENVIWSVLAQVREMTVDQAAALMAPLEQAYRR

>gi|1142662924|gb|ONM22246.1| Alpha carbonic anhydrase 4 [Zea mays]
MARRRDDVALAAITFAIVALCARYASAVGTTPQSSFSYREGDPTGPTKWATLQKDWDVCDSGTEQSPIDV
AKVEVSEDLDPLQQTYEPGDAVMHNRLHDFMLNWTGGNGGLTIEGKKYKLKQVHWHVPSEHTVNGTRFDA
EMHMVHEDSTDAKSKAVVAVLFSAKAGKSSKLLRDLKPYFERLAGKQNGTEEVKGPVVDPAAWIDKASGY
YGYEGSLTTPPCTQGVLWTIMSKVADASKEEIHSIESVKEVEANARPAQKINSRVVRYYKAAGATEAPAP
APAPEAT

>gi|1142662923|gb|ONM22245.1| Alpha carbonic anhydrase 4 [Zea mays]
MARRRDDVALAAITFAIVALCARYASAVGTTPQSSFSYREGDPTGPTKWATLQKDWDVCDSGTEQSPIDV
AKVEVSEDLDPLQQTYEPGDAVMHNRLHDFMLNWTGGNGGLTIEGKKYKLKQVHWHVPSEHTVNGTRFDA
EMHMVHEDSTDAKSKAVVAVLFSAKAGKSSKLLRDLKPYFERLAGKQNGTEEVKGPVVDPAAWIDKASGY
YGYEGSLTTPPCTQGVLWTIMSKVADASKEEIHSIESVKEVRKCTAGSENQQPRCSLLQSSRSHRSAGAG
AGARSNLIEENVRTVAHPPESMG

>gi|1142662922|gb|ONM22244.1| Alpha carbonic anhydrase 4 [Zea mays]
MARRRDDVALAAITFAIVALCARYASAVGTTPQSSFSYREGDPTGPTKWATLQKDWDVCDSGTEQSPIDV
AKVEVSEDLDPLQQTYEPGDAVMHNRLHDFMLNWTGGNGGLTIEGKKYKLKQVHWHVPSEHTVNGTRFDA
EMHMVHEDSTDAKSKAVVAVLFSAKAGKSSKLLRDLKPYFERLAGKQNGTEEVKGPVVDPAAWIDKASGY
YGYEGSLTTPPCTQGVLWTIMSKVADASKEEIHSIESVKEANARPAQKINSRVVRYYKAAGATEAPAPAP
APEAT

>gi|1142662921|gb|ONM22243.1| Alpha carbonic anhydrase 4 [Zea mays]
MARRRDDVALAAITFAIVALCARYASAVGTTPQSSFSYREGDPTGPTKWATLQKDWDVCDSGTEQSPIDV
AKVEVSEDLDPLQQTYEPGDAVMHNRLHDFMLNWTGGNGGLTIEGKKYKLKQVHWHVPSEHTVNGTRFDA
EMHMVHEDSTDAKSKAVVAVLFSAKAGKSSKLLRDLKPYFERLAGKQNGTEEVKGPVVDPAAWIDKASGY
YGYEGSLTTPPCTQGVLWTIMSKVADASKEEIHSIESVKEANARPAQKINSRVVRYYKAAGATEAPAPAP
APEAT

>gi|1142662920|gb|ONM22242.1| Alpha carbonic anhydrase 4 [Zea mays]
MHMVHEDSTDAKSKAVVAVLFSAKAGKSSKLLRDLKPYFERLAGKQNGTEEVKGPVVDPAAWIDKASGYY
GYEGSLTTPPCTQGVLWTIMSKVADASKEEIHSIESVKEANARPAQKINSRVVRYYKAAGATEAPAPAPA
PEAT

>gi|1142662919|gb|ONM22241.1| Alpha carbonic anhydrase 4 [Zea mays]
MARRRDDVALAAITFAIVALCARYASAVGTTPQSSFSYREGDPTGPTKWATLQKDWDVCDSGTEQSPIDV
AKVEVSEDLDPLQQTYEPGDAVMHNRLHDFMLNWTGGNGGLTIEGKKYKLKQVHWHVPSEHTVNGTRFDA
EMHMVHEDSTDAKSKAVVAVLFSAKAGKSSKLLRDLKPYFERLAGKQNGTEEVKGPVVDPAAWIDKASGY
YGYEGSLTTPPCTQGVLWTIMSKVADASKEEIHSIESVKEVRS

>gi|1142662918|gb|ONM22240.1| Alpha carbonic anhydrase 4 [Zea mays]
MARRRDDVALAAITFAIVALCARYASAVGTTPQSSFSYREGDPTGPTKWATLQKDWDVCDSGTEQSPIDV
AKVEVSEDLDPLQQTYEPGDAVMHNRLHDFMLNWTGGNGGLTIEGKKYKLKQVHWHVPSEHTVNGTRFDA
EMHMVHEDSTDAKSKAVVAVLFSAKAGKSSKLLRDLKPYFERLAGKQNGTEEVKGPVVDPAAWIDKASGY
YGYEGSLTTPPCTQGVLWTIMSKVADASKEEIHSIESVKEANARPAQKINSRVVRYYKAAGATEAPAPAP
APEAT

>gi|1142660468|gb|ONM19790.1| Alpha carbonic anhydrase 1 chloroplastic [Zea mays]
MVSSARALIGLLVDGGGMAAPVYGYAAGSPNGPENWGKLSPAYKLCGEGKQQSPIDIVTKQAVPAATLDT
LNRTYGATNATLINDGHDITLALEGKVGTVTVNGKAYSFEKLHWHSPSDHTINGQRFPLELHLVHRSADG
ALAVIGILYQLGAPDSFYYQLKRQLGEMAQDRCDFAEEEESRVEAGLIHLRSLQKRTGSYFRYTGSLTVP
PCTENVVWSVLGKVRQISQDQLQLLKAPLPGSDARPTQPLNGRTVQFYNPPNSTISFQI

>gi|1142660467|gb|ONM19789.1| Alpha carbonic anhydrase 1 chloroplastic [Zea mays]
MVSSARALIGLLVAAASLAVALSDGGGMAAPVYGYAAGSPNGPENWGKLSPAYKLCGEGKQQSPIDIVTK
QAVPAATLDTLNRTYGATNATLINDGHDITLALEGKVGTVTVNGKAYSFEKLHWHSPSDHTINGQRFPLE
LHLVHRSADGALAVIGILYQLGAPDSFYYQLKRQLGEMAQDRCDFAEEEESRVEAGLIHLRSLQKRTGSY
FRYTGSLTVPPCTENVVWSVLGKVRQISQDQLQLLKAPLPGSDARPTQPLNGRTVQFYNPPNSTISFQI

>gi|1142658385|gb|ONM17707.1| Alpha carbonic anhydrase 1 chloroplastic [Zea mays]
MHACSLVESKRKLTPHHHPRLDHLELPGHSPTHPAQADPSIFPKGWCSGELGEGSSASEADLSAVHAAAN
QRAQSFRCLFRMTTCRTANAAAVVRLLLLCSFCAAAAIACDPPNGAKFGYTGSVGPDHWGALSPSFRQCA
TGTKQSPIDISTAQAVSNPALQPLHRDYTVANATLVDNVVNVALRFDGDGGAGSVSVGGKLYTLKQVHWH
SPSEHTVDGRRFPVELHMVHASDDGNVTVVAMLYRFGRPDPLLWQIQDKLAALHAEGCRADKGAPVAAGD
VSLWSLRLYSHTYYRYVGSFTTPPCTENVIWSVLAQVREMTVDQAAALMAPLEQAYRRNNRPTQPRNGRV
VQVYRNGFINKKTAP

>gi|1142658384|gb|ONM17706.1| Alpha carbonic anhydrase 1 chloroplastic [Zea mays]
MTTCRTANAAAVVRLLLLCSFCAAAAIACDPPNGAKFGYTGSVGPDHWGALSPSFRQCATGTKQSPIDIS
TAQAVSNPALQPLHRDYTVANATLVDNVVNVALRFDGDGGAGSVSVGGKLYTLKQVHWHSPSEHTVDGRR
FPVELHMVHASDDGNVTVVAMLYRFGRPDPLLWQIQDKLAALHAEGCRADKGAPVAAGDVSLWSLRLYSH
TYYRYVGSFTTPPCTENVIWSVLAQVREMTVDQAAALMAPLEQAYRRNNRPTQPRNGRVVQVYRNGFINK
KTAP

>gi|1142634593|gb|ONM03656.1| Alpha carbonic anhydrase 7 [Zea mays]
MPETVPCRSASSTNDQRHDDMSPARLAAVAAAVLLAAALLRVVPGARGQEETEHEEEFSYVPGDEHGPEH
WGSIKAEWAACGAGRMQSPIDLSHERVSLVRSLGYLSHSYRPAEASIVNRGHDIMVRFEGDAGSLVINGT
AYYLRQLHWHSPTEHTVDGRRYDMELHLVHESAENKAAVIAVLYEIGGHDDALLRQLEPAIRRVADVRDR
EMRVGVVDPRRARGRASVYYRYVGSLTAPPCTEGVIWTIVKRVRSVSKHQLELLREAVHDDMENNARPLQ
EANHRDVSMFRPKPNKQY

>gi|212721218|ref|NP_001132416.1| Alpha carbonic anhydrase 4 [Zea mays]
MARRRDDVALAAITFAIVALCARYASAVGTTPQSSFSYREGDPTGPTKWATLQKDWDVCDSGTEQSPIDV
AKVEVSEDLDPLQQTYEPGDAVMHNRLHDFMLNWTGGNGGLTIEGKKYKLKQVHWHVPSEHTVNGTRFDA
EMHMVHEDSTDAKSKAVVAVLFSAKAGKSSKLLRDLKPYFERLAGKQNGTEEVKGPVVDPAAWIDKASGY
YGYEGSLTTPPCTQGVLWTIMSKVADASKEEIHSIESVKEANARPAQKINSRVVRYYKAAGATEAPAPAP
APEAT

>gi|1142861640|gb|ONM60124.1| Gamma carbonic anhydrase 2 mitochondrial [Zea mays]
MGTLGRAIFTVGKWIRGTGQAMDRLGSTIQGGLRVEEQVSRHRTIMNIFEKEPRIHRDVFVAPSAAVIGD
VEIGHGSSIWYGSILRGDVNSIHIGSGTNIQDNSLVHVSKANISGKVLPTIIGSNVTVGHSAVLHACTIE
DEAFVGMGATLLDGVVVEKHSMVGAGSLVKQNTRIPSGEVWVGNPAKFLRKLTEEEIAFIAQSATNYINL
AQVHAAENAKSFDEIELEKMLRKKYAHKDEEYDSMLGVVREIPPQLILPDNILPHNAQKAVAR

>gi|1142831119|gb|AQK89205.1| Gamma carbonic anhydrase 1 mitochondrial [Zea mays]
MAGLGKAMYAVGFWIRETGQALDRLGCRLQGKYFFHEQISRHRTIMNIFDKTPHVHRDAFVAPSASLIGD
VQVGQGASIWYGCVLRGDANNIQIGSGTNIQDNSLVHVAKSNLSGKVFPTIIGNNVTIGHSAVLQGCTVE
DEAFVGMGATLLDGVVVGKHGMVAAGSLVRQNTRIPCGEVEHNFSTALLLLVWGGNPAKFLRKLTDDEIA
FITESASNYSNLSKVHAAENAKPLEKIEFEKVLRKKFAHQDEEYDSSIGITRGSPPELTSPNPAQ

>gi|1142831118|gb|AQK89204.1| Gamma carbonic anhydrase 1 mitochondrial [Zea mays]
MAGLGKAMYAVGFWIRETGQALDRLGCRLQGKYFFHEQISRHRTIMNIFDKTPHVHRDAFVAPSASLIGD
VQVGQGASIWYGCVLRGDANNIQIGSGTNIQDNSLVHVAKSNLSGKVFPTIIGNNVTIGHSAVLQGCTVE
DEAFVGMGATLLDGVVVGKHGMVAAGSLVRQNTRIPCGEVWGGNPAKFLRKLTDDEIAFITESASNYSNL
SKVHAAENAKPLEKIEFEKVLRKKFAHQDEEYDSSIGITRGSPPELTSPNPAQ

>gi|1142687848|gb|AQK51774.1| Alpha carbonic anhydrase 7 [Zea mays]
MLARSQVRHGAAPGARELGEQGGGDRHALRDRRRGPVPASAGAVHPPDRRQAGPGGGHRRGGPPARARQG
QRLLPLRGLPHHAALHRGGHLDRRQEGPHRVQAPAGAAQGSRARRKAWRRTRGRFRTSTTGTSASSAQSH
TSTTSTSYGIGCTVQQRA

>gi|1142687847|gb|AQK51773.1| Alpha carbonic anhydrase 7, partial [Zea mays]
IPNQFSFQKGKAEPASGEATEGYGSPPRPHRRAAPRGGLPALRCRPGRQSPGRNRARGGVQLRRRRRERA
GALGQHQGGVGQLQRRADAVPHRPLPRARLAGAVPRLPHPLLPPRRGRHRQPRPRHHGEVQGRRRLPGDQ
RHGVLPEADALALAHRAHRRRPQVRTNEWWSAGLVVVVESQ

>gi|1142681864|gb|ONM39907.1| Beta carbonic anhydrase 4 [Zea mays]
MAVERLKTGFEQFKADVYDKKPELFEPLKAHQSPKYMVFACSDSRVCPSVTLGLHPGEAFAVRNIASMVP
PYDKTKYAGVGSAIEYAVCALKVEVIVVIGHSRCGGIKALLSLEDGAPDKFHFVEEWVRVGAPAKSKVLA
DHASAPFEDQCSILEKEAVNVSLENLKSYPFVKEGLEKGTLKLVGGHYDFVNGKFETWEP

>gi|1142673436|gb|ONM31479.1| Gamma carbonic anhydrase 1 mitochondrial [Zea mays]
MAGLGKAMYAVGFWIRETGQALDRLGCRLQGKYFFHEQISRHRTIMNIFDKTPHVHKDAFVAPSASLIGD
VQVGSGASIWYGCVLRGDANIIQIGSGTNIQDNSLIHVAKSNLSGKVFPTTIGNNVTVGHSAVLQGCTVE
DEAFVGIGATLLDGVVVEKHGMVAAGALVWGGNPAKFLRKLTDDEISFIAESAANYSNLSKVHAAENAKP
LEKIEFEKVLGKKFAHQDEYDSSIGVAEGAPPELTSPNPAQ

>gi|1142673435|gb|ONM31478.1| Gamma carbonic anhydrase 1 mitochondrial [Zea mays]
MAGLGKAMYAVGFWIRETGQALDRLGCRLQGKYFFHEQISRHRTIMNIFDKTPHVHKDAFVAPSASLIGD
VQVGSGASIWYGCVLRGDANIIQIGSGTNIQDNSLIHVAKSNLSGKVFPTTIGNNVTVGHSAVLQGCTVE
DEAFVGIGATLLDGVVVEKHGMVAAGALVRQNTRIPCGEVWGGNPAKFLRKLTDDEISFIAESAANYSNL
SKVHAAENAKPLEKIEFEKVLGKKFAHQDEYDSSIGVAEGAPPELTSPNPAQ

>gi|1142673434|gb|ONM31477.1| Gamma carbonic anhydrase 1 mitochondrial [Zea mays]
MAGLGKAMYAVGFWIRETGQALDRLGCRLQGKYFFHEQISRHRTIMNIFDKTPHVHKDAFVAPSASLIGD
VQVGSGASIWYGCVLRGDANIIQIGSGTNIQDNSLIHVAKSNLSGKVFPTTIGNNVTVGHSAVLQGCTVE
DEAFVGIGATLLDGVVVEKHGMVAAGALVRQNTRIPCGEVWGGNPAKFLRKLTDDEISFIAESAANYSNL
SKVHAAENAKPLEKIEFEKVLGKKFAHQDEYDSSIGVAEGAPPELTSPNPAQ

>gi|1142673433|gb|ONM31476.1| Gamma carbonic anhydrase 1 mitochondrial [Zea mays]
MAGLGKAMYAVGFWIRETGQALDRLGCRLQGKYFFHEQISRHRTIMNIFDKTPHVHKDAFVAPSASLIGD
VQVGSGASIWYGCVLRGDANIIQIGSGTNIQDNSLIHVAKSNLSGKVFPTTIGNNVTVGHSAVLQGCTVE
DEAFVGIGATLLDGVVVEKHGMVAAGALVRQNTRIPCGEVWGGNPAKFLRKLTDDEISFIAESAANYSNL
SKVHAAENAKPLEKIEFEKVLGKKFAHQDEYDSSIGVAEGAPPELTSPNPAQ

>gi|195639318|gb|ACG39127.1| carbonic anhydrase precursor [Zea mays]
MYAAAPSSSRVAAAAAAFFIVISLSPQLLVRPFGASTTVHWAAAQELDEEDFSYRRNAGNGPARWGLIRR
EWATCNVGLLQSPIGLSDTLAGLADRSGRLGRSYRPAAASLVNRGHSIMVRFNSNPGGVVIDGVAYRLRQ
MHWHAPSEHAINGRRYALELQMVHQSDTNRYAVVSQLYRISRRRPDRTIHRLERYIRRIARRKNHEELID
EEVDPRRPVSRSTAYYKYTGSFTTPPCTEGVTWVVAHQVKRLSTATNVCVTRRHLRPDTAGDAAPGQAAA
ERRPRRHQEQQEATPGSQRQGHHLLLHLAGARPRGERGLARIARRRPAESWRPRAPFLSRRHRPWPSKLS
HVIDVRQC

>gi|195624132|gb|ACG33896.1| carbonic anhydrase precursor [Zea mays]
MGPARHLRGLTALLLSAALLLSAAIPAARGQEETEDEEEFNYIPGDANGPENWGSIKPEWANCSAGRMQS
PIDLARERVTLVPALGFLNHSYRPAQASIVNRGHDIMVRFNGDAGRLVINGTAYDLRQMHWHSPSEHTVD
GRRYAMELHMVHESAAGKAAVIGILYEIGLVPDPFLLRLEPFIRRIADRKDREEPIGVVDPRLARGTASA
YYRYMGSLTTPPCSEGVVWTIIKKVRSVSKRQLELLREAVHDGNENNARPVQDLNDRDISLFRPKLHKQE
LLSFKDKLVGA

>gi|195613566|gb|ACG28613.1| carbonic anhydrase precursor [Zea mays]
MFLHCVRVTASSVFRAQSFRCLFRMTTCRTANAAAVVRLLLLCSFCAAAAIACDPPNGAKFGYTGSVGPD
HWGALSPSFRQCATGTKQSPIDISTAQAVSNPALQPLHRDYTVANATLVDNVVNVALRFDGDGGAGSVSV
GGKLYTLKQVHWHSPSEHTVDGRRFPVELHMVHASDDGNVTVVAMLYRFGRPDPLLWQIQDKLAALHAEG
CRADKGAPVAAGDVSLWSLRLYSHTYYRYVGSFTTPPCTENVIWSVLAQVREMTVDQAAALMAPLEQAYR
RNNRPTQPRNGRVVQVYRNGFINKKTAP

>gi|195606598|gb|ACG25129.1| carbonic anhydrase precursor [Zea mays]
MGHLRGLTAARLLAAAFLLSVAVPAARAQEETEHEEEFSYVVGDENGPEHWGSIKAEWGNCSAGRMQSPI
DLSHERVSLVRSLGYLTHSYRPAEAAIANRGHDIMVRFKGDAGFLVINGTAYYLKQMHWHSPTEHTVDGR
RYDMELHLVHESSANKAAVIGMLYEIGAEDPFLQALEPSIHRIADRQDREEAIGVVDPRRARGRASVYYR
YVGSLTTPPCTEGVIWTVVKRVRTVSRHQLELLREAVHDGMEKNARPVQDVNDRDISIFRPKPHKHY

>gi|1394914639|gb|PWZ57101.1| Alpha carbonic anhydrase 7 [Zea mays]
MGPARHLRGLTALLISAALLLSAAIPAARGQEETEDEEEFNYIPGDANGPENWGSIKPEWANCSAGRMQS
PIDLARERVTLVPALGFLNHSYRPAQASIVNRGHDIMVRFNGDAGRLVINGTAYDLRQMHWHSPSEHTVD
GRRYAMELHMVHESAAGKAAVIGILYEIGLVPDPFLLRLEPFIRRIADRKDREEPIGVVDPRLARGTASA
YYRYMGSLTTPPCSEGVVWTIIKKVRSVSKRQLELLREAVHDGNENNARPVQDLNDRDISLFRPKLHKQE
LLSFKDKLVGA

>gi|1394914637|gb|PWZ57099.1| Alpha carbonic anhydrase 7 [Zea mays]
MSPARLAAVAAVLLAAALLRVVPGARGQEETEHEEEFSYVPGDEHGPEHWGSIKAEWAACSGAGRMQSPI
DLSHERVSLVRSLGYLSHSYRPAEASIVNRGHDIMVRFEGDAGSLVINGTAYYLRQLHWHSPTEHTVDGR
RYDMELHLVHESAENKAAVIAVLYEIGGHDDALLRQLEPAIRRVADVRDREMRVGVVDPRRARGRASVYY
RYVGSLTAPPCTEGVIWTIVKRVRSVSKHQLELLREAVHDDMENNARPLQEANHRDVSMFRPKPNKQY

>gi|1394895740|gb|PWZ39994.1| Alpha carbonic anhydrase 1, chloroplastic [Zea mays]
MTTCRTANAAAVVRLLLLCSCYAAAALACDPANGAKFGYSGSVGPDHWGALSPSFRQCARGTKQSPIDIS
TAQAVSNPALQPLHRDYTVANATLVDNVVNVALRFDGDGGGGGGGSVSVGGKLYRLKQVHWHSPSEHTVD
GRRFPVELHMVHASDDGNVTVVAMLYRFGRPDPLLWQIQDKLAALHAEGCRAEKGAPVAAGDVSLWSLRL
YSHTYYRYVGSFTTPPCTENVIWSVLAQVREMTVDQAAALMAPLEQAYRRNNRPTQPRNGRVVQSLVLAR
DFVSSPDRRRTTSSATVPARSFGFAESMSKVACECETATVLPDADDVGAPVESVLLRVPDGVGLGHLFGG
ALRRDASTKGSSNPKAAAEAAARKGAPSADSRRLLPATTAAGSSKTAVVIGVLPASKVKVVVAKERRAPG
RAVVARAWRRPAAGARVFASEAVGPEPVSPKVSCFGAVLSERSGAARREGGEEGEESGGCWASLGAALLG
LCCSGDGREGRRASEPNPKATAPEPHQRQSVAVTSPPRPVAGLGDVKRLASRRWPETMARETV

>gi|1394895697|gb|PWZ39951.1| Alpha carbonic anhydrase 7 [Zea mays]
MARRRDDVALAAITFAIVALCARYASAVGTTPQSSFSYREGDPTGPTKWATLQKDWDVCDSGTEQSPIDV
AKVEVSEDLDPLQQTYEPGDAVMHNRLHDFMLNWTGGNGGLTIEGKKYKLKQVHWHVPSEHTVNGTRFDA
EMHMVHEDSTDAKSKAVVAVLFSAKAGKSSKLLRDLKPYFERLAGKQNGTEEVKGPVVDPAAWIDKASGY
YGYEGSLTTPPCTQGVLWTIMSKVADASKEEIHSIESVKEANARPAQKINSRVVRYYKAAGATEAPAPAP
APEAT

>gi|1394894598|gb|PWZ38852.1| Alpha carbonic anhydrase 7 [Zea mays]
MVSSARALIGLLVAAASLAVALSDGGGMAAPVYGYAAGSPNGPENWGKLSPAYKLCGEGKQQSPIDIVTK
QAVPAATLDTLNRTYGATNATLINDGHDITLALEGKVGTVTVNGKAYSFEKLHWHSPSDHTINGQRFPLE
LHLVHRSADGALAVIGILYQLGAPDSFYYQLKRQLGEMAQDRCDFAEEEESRVEAGLIHLRSLQKRTGSY
FRYTGSLTVPPCTENVVWSVLGKVRQISQDQLQLLKAPLPGSDARPTQPLNGRTVQFYNPPNSTISFQI

>gi|1394893607|gb|PWZ37861.1| Beta carbonic anhydrase 5, chloroplastic [Zea mays]
MASGVLHRSASRCLRPAAAPTPDSGRGHGAVMIGDSGTRGVALRMGGSSRKLLNKIVFCRRELLSVTMAS
RDHTGLTRQLLDFQHDTIDEVGAEHGPFMDLKARFMDFKQRNYVENFSNYQNLAEQQTPKFMVIACADSR
VCPTAVLGFQPGEAFTVRNVANLVPPYEHEGSETSAALEFAINTLEVENVLVVGHSRCGGIQALMSMKDD
STSGSFIKNWVSIGKSARLSTRAAAGNLSFDMQCKHCEKESINSSLLNLLTYPWIEKRVNEGTLNLHGGY
YNFIDCTFEKWTLLYREGLEGGSKYAIKNRSTWS

>gi|1394889986|gb|PWZ34577.1| Carbonic anhydrase, chloroplastic [Zea mays]
MSSCLCLPKKKEGPAKEKPSTDTPTSSLLQNQKPSQPPPPPSKASSKGMDPTVERLKSGFQKFKTEVYDK
KPELFEPLKSGQSPRYMVFACSDSRVCPSVTLGLQPGEAFTVRNIASMVPPYDKIKYAGTGSAIEYAVCA
LKVQVIVVIGHSCCGGIRALLSLKDGAPDNFHFVEDWVRIGSPAKNKVKKEHASVPFDDQCSILEKEAVN
VSLQNLKSYPFVKEGLAGGTLKLVGAHYDFVKGQFVTWEPPQDAIERLTSGFQQFKVNVYDKKPELFGPL
KSGQAPKYMVFACSDSRVCPSVTLGLQPGEAFTVRNIAAMVPGYDKTKYTGIGSAIEYAVCALKVEVLVV
IGHSCCGGIRALLSLQDGAPDTFHFVEDWVKIGFIAKMKVKKEHASVPFDDQCSILEKEAVNVSLENLKT
YPFVKEGLANGTLKLIGAHYDFVSGEFLTWKK

>gi|1394889985|gb|PWZ34576.1| Carbonic anhydrase, chloroplastic [Zea mays]
MDDPVERLKDGFHKFKTEVYDKKPELFEPLKAGQAPKYMVFACSDSRVCPSVTLGLQPGEAFTVRNIAAM
VPAYDKTKYTGIGSAIEYAVCALKVEVLVVIGHSCCGGIRALLSLQDGAPDTFHFVENWVKIGFPAKIKV
KKHHASVPFDDQCSILEKEAVNLSLENLKTYPFVKDGLANGTLKLVGGHYNFVSGEFLTWDNKQPS

>gi|1394888192|gb|PWZ32783.1| Carbonic anhydrase, chloroplastic [Zea mays]
MAVERLKTGFEQFKADVYDKKPELFEPLKAHQSPKYMVFACSDSRVCPSVTLGLHPGEAFAVRNIASMVP
PYDKTKYAGVGSAIEYAVCALKVEVIVVIGHSRCGGIKALLSLEDGAPDKFHFVEEWVRVGAPAKSKVLA
DHASAPFEDQCSILEKVRTAHALSLTACSYLLSSLQEAVNVSLENLKSYPFVKEGLEKGTLKLVGGHYDF
VNGKFETWEP

>gi|1394886780|gb|PWZ31371.1| Gamma carbonic anhydrase 1, mitochondrial [Zea mays]
MAGLGKAMYAVGFWIRETGQALDRLGCRLQGKYFFHEQIIFAINKSMTSISGDANIIQIGSGTNIQDNSL
IHVAKSNLSGKVFPTTIGNNVTVGHSAVLQGCTVEDEAFVGIGATLLDGVVVEKHGMVAAGALVRQNTRI
PCGEVWGGNPAKFLRKLTDDEITFIAESAANYSKLSKVHAAENAKPLEKIEFEKVLGKKFAHQDEYDSSI
GVAEGAPPELTSPNPAQ

>gi|1394882978|gb|PWZ27570.1| Alpha carbonic anhydrase 7 [Zea mays]
MGHLRGLTAARLLAAAFLLSVAVPAARAQEETEHEEEFSYVVGDENGPEHWGSIKAEWGNCSAGRMQSPI
DLSHERVSLVRSLGYLTHSYRPAEAAIANRGHDIMVRFKGDAGFLVINGTAYYLKQMHWHSPTEHTVDGR
RYDMELHLVHESSANKAAVIGMLYEIGGEDPFLQALEPSIHRIADRQDREEAIGVVDPRRARGRASVYYR
YVGSLTTPPCTEGVIWTVVKRVRTVSRHQLELLREAVHDGMEKNARPVQDVNDRDISIFRPKPHKHY

>gi|1394881732|gb|PWZ26324.1| Alpha carbonic anhydrase 7 [Zea mays]
MVSSSRAVVVVVGLLVAASSLAVAASDGGGPTYGYTAGSPDGPENWGKLSPAYKLCGQGKQQSPIDIVTK
QAVPNANLDTLNRTYAATAATLINDGHDITMTFEGKVGTVMVNGKAYSFEKMHWHSPSDHTINGQRFPLE
LHLVHRSADGALAVIGILYQLGAPDSFYYQLKRQLGEMAKDRCSFGEEESHEGVALIHLRSLQKRTGSYF
RYTGSLTVPPCTESVVWSVLGKVRQISKEQLQLLKAPLPGNDARPTQPLNGRTVQFYNPPNSTVSFHM

>gi|1394869320|gb|PWZ13916.1| Gamma carbonic anhydrase 2, mitochondrial [Zea mays]
MGTLGRAIFTVGKWIRGTGQAMDRLGSTIQGGLRVEEQVSRHRTIMNIFEKEPRIHRDVFVAPSAAVIGD
VEIGHGSSIWYGSILRGDVNSIHIGSGTNIQDNSLVHVSKANISGKVLPTIIGSNVTVGHSAVLHACTIE
DEAFVGMGATLLDGVVVEKHSMVGAGSLVKQNTRIPSGEVWVGNPAKFLRKLTEEEIAFIAQSATNYINL
AQVHAAENAKSFDEIELEKMLRKKYAHKDEEYDSMLGVVREIPPQLILPDNILPHNAQKAVAR

>gi|1394866923|gb|PWZ11520.1| Gamma carbonic anhydrase 1, mitochondrial [Zea mays]
MAGLGKAMYAVGFWIRETGQALDRLGCRLQGKYFFHEQISRHRTIMNIFDKTPHVHRDAFVAPSASLIGD
VQVGQGASIWYGCVLRGDANNIQIGSGTNIQDNSLVHVAKSNLSGKVFPTIIGNNVTIGHSAVLQGCTVE
DEAFVGMGATLLDGVVVEKHGMVAAGSLVRQNTRIPCGEVWGGNPAKFLRKLTDDEIAFITESASNYSNL
SKVHAAENAKPLEKIEFEKVLRKKFAHQDEEYDSSIGITRGSPPELTSPNPAQ

>gi|1394865501|gb|PWZ10098.1| Carbonic anhydrase, chloroplastic [Zea mays]
MPAFPVRASASSSVVGSLTGTRRPRLIKNTTVIFATAPSTLVAMGDAVEHLKSGFQKFKTEVYDKKPELF
EPLKAGQAPKDDPAAPTALLHHPHTPAVSLDGDFPSLPVQYMVFACSDSRVCPSVTLGLQPGEAFTVRNI
AAMVPAYDKTKYTGIGSAIEYAVCALKVEVLVVIGHSCCGGIRALLSLQDGAPDNFHFVENWVKIGFPAK
VKVKKEHASVPFDDQCSILEKEAVNVSLENLKTYPFVQEGLAKGTLKLVGAHYDFVSGNFLVWET

>gi|1394860722|gb|PWZ05320.1| Alpha carbonic anhydrase 7 [Zea mays]
MHALVRPWDTLPVLLLSRLCMVLLDALRAGWLGSVDEDEEDFSYRRNAGNGPARWGLIRREWATCNVGLL
QSPIGLSDTLAGLADRSGRLGRSYRPAAASLVNRGHSIMVRFNSNPGGVVIDGVAYRLRQMHWHAPSEHA
INGRRYALELQMVHQSDTNRYAVVSQLYRISRRRPDRTIHRLERYIRRIARRKNHEELIDEEVDPRRPVS
RSTAYYKYTGSFTTPPCTEGVTWVVAHQVNKRKISSLQ

>gi|1093953502|ref|NP_001333693.1| gamma carbonic anhydrase 1, mitochondrial-like [Zea mays]
MAGLGKAMYAVGFWIRETGQALDRLGCRLQGKYFFHEQISRHRTIMNIFDKTPHVHRDAFVAPSASLIGD
VQVGQGASIWYGCVLRGDANNIQIGSGTNIQDNSLVHVAKSNLSGKVFPTIIGNNVTIGHSAVLQGCTVE
DEAFVGMGATLLDGVVVGKHGMVAAGSLVRQNTRIPCGEVWGGNPAKFLRKLTDDEIAFITESASNYSNL
SKVHAAENAKPLEKIEFEKVLRKKFAHQDEEYDSSIGITRGSPPELTSPNPAQ

>gi|1205976137|ref|XP_002443645.2| malate dehydrogenase, glyoxysomal [Sorghum bicolor]
MAPPLCLRTPCPAAFLPMPHQAITTVDPFPLKRARIVRSAGSNNQRHLRPTSLSLLCFLQLQVQEASIQL
SVSATPQPEATMDQQHQQGLDAAAARRMATLASHLRPHPASPPQVEDVPLLRGSNCRAKGAAPGFKVAIL
GAAGGIGQPLALLMKINPLVSVLHLYDVVNTPGVTADISHMSTGAVVRGFLGQPQLENALTGMDLVIIPA
GVPRKPGMTRDDLFNINAGIVRTLCEGIAKCCPNAIVNVISNPVNSTVPIAAEVFKKAGTYDPKRLLGVT
TLDVVRANTFVGEVLGLDPREVNVPVIGGHAGITILPLLSQVNPSCSFTSEEVKYLTSRIQNGGTEVVEA
KAGAGSATLSMAYAAAKFADACLRGLRGDAGIVECSYVASQVTELPFFASKVRLGRCGIEEILPLGPLNE
FERAGLEKAKKELAESIQKGVSFINK

>gi|1205970689|ref|XP_021320591.1| malate dehydrogenase [NADP] 2, chloroplastic isoform X2 [Sorghum bicolor]
MGLSTAYSPAGSGLVPAPLGAGAARRRSVQVRRPRLATVRCSVVDAAKQVQDGVATAVAAEAPASRNECF
GVFCNIYDLKAEDKTKSWKKLVNIAVSGAAGMISNHLLFKLASGEVFGQDQPIALKLLGSERSFQALEGV
AMELEDSLYPLLREVSIGIDPYEVFQDVDWALLIGAKPRGPGMERAALLDINGQIFADQGKALNAVASRN
VKVLVVGNPCNTNALICLKNTPNIPAKNFHALTRLDENRAKCQIALKAGVFYDKVSNVTIWGNHSTTQVP
DFLNAKIDGRPVKEIIQDTKWLEEEFTMTVQKRGGVLIQKWGRSSAASTAVSIVDAIKSLVTPTPEGEWF
STGVYTTGNPYGIAEDIVFSMPCRSKGDGDYELATDVSMDDFLWERIKKSEAELLAEKKCVAHLTGEGDA
FCDLPEDTMLPGEN

>gi|1205970687|ref|XP_021320590.1| malate dehydrogenase [NADP] 2, chloroplastic isoform X1 [Sorghum bicolor]
MGLSTAYSPAGSGLVPAPLGAGAARRRSVQVRRPRLATVRCSVVDAANRQVQDGVATAVAAEAPASRNEC
FGVFCNIYDLKAEDKTKSWKKLVNIAVSGAAGMISNHLLFKLASGEVFGQDQPIALKLLGSERSFQALEG
VAMELEDSLYPLLREVSIGIDPYEVFQDVDWALLIGAKPRGPGMERAALLDINGQIFADQGKALNAVASR
NVKVLVVGNPCNTNALICLKNTPNIPAKNFHALTRLDENRAKCQIALKAGVFYDKVSNVTIWGNHSTTQV
PDFLNAKIDGRPVKEIIQDTKWLEEEFTMTVQKRGGVLIQKWGRSSAASTAVSIVDAIKSLVTPTPEGEW
FSTGVYTTGNPYGIAEDIVFSMPCRSKGDGDYELATDVSMDDFLWERIKKSEAELLAEKKCVAHLTGEGD
AFCDLPEDTMLPGEN

>gi|1205970187|ref|XP_021320411.1| malate dehydrogenase, chloroplastic [Sorghum bicolor]
MAPTVAFSSVSAQAGLIQKPRNLGATSYAGLKVPSFRSESSFLGRNASLRAAVTPRIVPKAKSGSQISPQ
ASYKVAVLGAAGGIGQPLGLLIKMSPLVSELHLYDIANVKGVAADLSHCNTPAQVLDFTGPSELANCLKG
VDVVVIPAGVPRKPGMTRDDLFNINASIVKSLVEAVADNCPEAFIHIISNPVNSTVPIAAEVLKQKGVYN
PKKLFGVTTLDVVRANTFVAEKKNLKLIDVDVPVVGGHAGITILPLLSKTRPSVTFTEEETEELTKRIQN
AGTEVVEAKAGAGSATLSMAYAAARFVESSLRALAGDPDVYECTFIQSEKTDLPFFASRVKLGKNGVESV
VSADLEGVTEYEAKALEALKAELKGSIEKGIAFANKQQEAAASV

>gi|1205970185|ref|XP_021320410.1| malate dehydrogenase, chloroplastic [Sorghum bicolor]
MAPTVAFSSVSAQAGLIQKPRNLGATSYAGLKVPSFRSESSFLGRNASLRAAVTPRIVPKAKSGSQISPQ
ASYKVAVLGAAGGIGQPLGLLIKMSPLVSELHLYDIANVKGVAADLSHCNTPAQVLDFTGPSELANCLKG
VDVVVIPAGVPRKPGMTRDDLFNINASIVKSLVEAVADNCPEAFIHIISNPVNSTVPIAAEVLKQKGVYN
PKKLFGVTTLDVVRANTFVAEKKNLKLIDVDVPVVGGHAGITILPLLSKTRPSVTFTEEETEELTKRIQN
AGTEVVEAKAGAGSATLSMAYAAARFVESSLRALAGDPDVYECTFIQSEKTDLPFFASRVKLGKNGVESV
VSADLEGVTEYEAKALEALKAELKGSIEKGIAFANKQQEAAASV

>gi|1205967429|ref|XP_021319642.1| malate dehydrogenase, cytoplasmic [Sorghum bicolor]
MMLPNSLLQRLASWCPWLLRDERKQPVKVLVTGAAGQIGYAIVAMIARGLMLGPDQPVVLHMLDLPKSAE
TLNGVRMELIDAALPLLRGVVATSDEAEAFRGVNFAVLIGGSPRREGMQRKDLIAKNVPIYQSQASALQQ
HAAPNCKVLVVANPANTNALVLKEFAPAVPAKNITCLTRLDHNRALGQISEKLGVHVADVRNAIVWGNHS
STQFPDARHATARTQHGEKPVVELVADEKWLKEEFVSVVQQRGEAVIKARKQSSSLSAASAACDHMRDWI
LGTPKGTWVSMGVYSDGSYGVPEGIFYSFPVTCDKGEWSIVQGLEVDDFARSKMELSANELDEERSMAYE
FVSS

>gi|1205939358|ref|XP_002456051.2| malate dehydrogenase, mitochondrial [Sorghum bicolor]
MEDTVAEKKPRTAGDRDGDGCNGEPSGTAESGGLAPDWWRGSPRRCWWRCWPSRPRRRLLRRCVLPLAPR
RRQRRPLRPRPVHELHPLKKKVLKPKQRPEIPLRFHPIPSHPTSSTPPVPLSPSSSDPRSQAPPQNPSPN
STMRPSLLRSTSQLLRRRSYSSASGQPERKVAILGAAGGIGQPLSLLMKLNPLVSSLSLYDIAGTPGVAA
DVSHINSPALVKGFMGEEQLGEALEGSDVVIIPAGVPRKPGMTRDDLFNINAGIVKNLSAAIAKYCPNAL
VNMISNPVNSTVPIAAEVFKKAGTYDEKKLFGVTTLDVVRAKTFYAGKANLPVTDVNVPVVGGHAGITIL
PLFSQATPATNSLSDEDIKALTKRTQDGGTEVVEAKAGKGSATLSMAYAGAVFADACLKGLNGVPDIVEC
SFVQSTVTELPFFASKVRLGKNGVEEVLGLGELSDFEKEGLEKLKSELKSSIEKGIKFANEN

>gi|1205924378|ref|XP_021303734.1| malate dehydrogenase, glyoxysomal-like isoform X2 [Sorghum bicolor]
MMSRPGAPSPPHRLPIPRRPAATGHRITHGGTIQKRGSFSNFPIKTPPASRQSTNTGSSSNQQLNHAPLP
LPSPPASAELGLEAAMQPDANAPSHRLARVAAHLRPQMEEGAVAFALRPAVCRAKGGAPGFKVAILGAAG
GIGQPLSLLMKMNPLVSVLHLYDVVNTPGVTADISHMDTSAVVRGFLGAQQLDAALTGMDLVIIPAGVPR
KPGMTRDDLFNINAGIVRTLCEGVSRCCPNAIVNLISNPVNSTVPIAAEVFKKAGTYDPKRLLGVTTLDV
ARANTFVAEVLGVDPRDVSVPVVGGHAGVTILPLLSQVTPPSSFTQDEIKYLTDRIQNGGTEVVEAKAGS
GSATLSMAFAAAKFGDACLRAMRGDAGIVECSYVASEVTELPFFASKVRLGRGGAEEILPLGPLNDSERA
GLEAAKKELSESIQKGIAFVNK

>gi|1205924376|ref|XP_021303730.1| malate dehydrogenase, glyoxysomal-like isoform X1 [Sorghum bicolor]
MMSRPGAPSPPHRLPIPRRPAATGHRITHGGTIQKRGSFSNFPIKTPPASRQSTNTGSSSNQQLNHAPLP
LPSPPASAELGLEAAMQPDANAPSHRLARVAAHLRPQMEEGAVAFALRPAVCRAKGGAPGFKVAILGAAG
GIGQPLSLLMKMNPLVSVLHLYDVVNTPGVTADISHMDTSAVVRGFLGAQQLDAALTGMDLVIIPAGVPR
KPGMTRDDLFNINAGIVRTLCEGVSRCCPNAIVNLISNPVNSTVPIAAEVFKKAGTYDPKRLLGVTTLDV
ARANTFVAEVLGVDPRDVSVPVVGGHAGVTILPLLSQVTPPSSFTQDEIKYLTDRIQNGGTEVVEVQCYL
TLLPEAKAGSGSATLSMAFAAAKFGDACLRAMRGDAGIVECSYVASEVTELPFFASKVRLGRGGAEEILP
LGPLNDSERAGLEAAKKELSESIQKGIAFVNK

>gi|242081803|ref|XP_002445670.1| malate dehydrogenase [NADP] 1, chloroplastic [Sorghum bicolor]
MGLSTAYSPVGSHLAPAPLGHRRSAQLHRPRRALLATVRCSVDAAKQVQDGVATAEAPATRKDCFGVFCT
TYDLKAEDKTKSWKKLVNIAVSGAAGMISNHLLFKLASGEVFGQDQPIALKLLGSERSFQALEGVAMELE
DSLYPLLREVSIGIDPYEVFEDVDWALLIGAKPRGPGMERAALLDINGQIFADQGKALNAVASKNVKVLV
VGNPCNTNALICLKNAPDIPAKNFHALTRLDENRAKCQLALKAGVFYDKVSNVTIWGNHSTTQVPDFLNA
KIDGRPVKEVIKDTKWLEEEFTITVQKRGGALIQKWGRSSAASTAVSIADAIKSLVTPTPEGDWFSTGVY
TTGNPYGIAEDIVFSMPCRSKGDGDYELATDVSMDDFLWERIKKSEAELLAEKKCVAHLTGEGNAYCDVP
EDTMLPGEV

>gi|242050978|ref|XP_002463233.1| malate dehydrogenase, chloroplastic [Sorghum bicolor]
MAAAAIATLSFSSVPCKKRPRHGASSFDAQQFSNSSSYCHSLTLRPRVPRSRAVSRVVVAQAGSGSYKVA
ILGAAGGIGQPLSLLAKMSPLVSALHLYDIANVEPVTADLSHCNTPAQVAGFTGKDALAGCLSGADVVVI
PAGVPRKPGMTRDDLFSVNAGIVRDLVAAVADHAPGALVHVISNPVNSTVPIAAEVLKQKGAYDPRRLFG
VTTLGVVRANAFVAARKGLPVAEVDVPVVGGHAAATILPLLSKARPKAAFTDEEVEELTARIRDAGTEVV
EAKAGAGSATLSMAYAAARFLEASLRGLDGHDDVYECTYVQSQVVPELPFFACRVKLGRDGVEEVLGSEL
RGLTDYEARELEDLKPKLKASIDKGIAYVQQNQEAALN

>gi|242091445|ref|XP_002441555.1| malate dehydrogenase, mitochondrial [Sorghum bicolor]
MRPSLLKSSAELLRRSRGYASAANPERKVAILGAAGGIGQPLSLLMKLNPLVSSLSLYDIAGTPGVAADV
SHINSPALVKGFMGDDQLGEALEGSDVVIIPAGVPRKPGMTRDDLFNINAGIVKGLCTAIAKHCPNALVN
MISNPVNSTVPIAAEVFKKAGTYDKKKLFGVTTLDVVRAKTFYAGKAGVPVTEVNVPVVGGHAGITILPL
FSQATPASNSLSQEDIEALTKRTQDGGTEVVEAKAGKGSATLSMAYAGAVFADACLKGLNGVPDVVECSF
VQSTVTELPFFASKVRLGKNGVEEVLGLGELNDFEKKGLENLKGELMSSIEKGVKFAHSN

>gi|242039369|ref|XP_002467079.1| malate dehydrogenase, cytoplasmic [Sorghum bicolor]
MAKDPMRVLVTGAAGQIGYALVPMIARGVMLGADQPVILHMLDIPPAAEALNGVKMELVDAAFPLLKGVV
ATTDVVEACTGVNVAVMVGGFPRKEGMERKDVMSKNVSIYKAQASALEAHAAPNCKVLVVANPANTNALI
LKEFAPSIPEKNVTCLTRLDHNRALGQISERLSVQVSDVKNVIIWGNHSSTQYPDVNHATVKTSTGEKPV
RELVADDEWLNGEFITTVQQRGAAIIKARKLSSALSAASSACDHIRDWVLGTPEGTFVSMGVYSDGSYGV
PSGLIYSFPVTCSGGEWKIVQGLPIDEFSRKKLDATAQELSEEKTLAYSCLE

>gi|755781|emb|CAA37531.1| malate dehydrogenase (NADP(+)) [Sorghum bicolor]
MGLSTAYSPVGSHLAPAPLGHRRSAQLHRPRRALLATVRCSVDAAKQVQDGVATAEAPATRKDCFGVFCT
TYDLKAEDKTKSWKKLVNIAVSGAAGMISNHLLFKLASGEVFGQDQPIALKLLGSERSFQALEGVAMELE
DSLYPLLREVSIGIDPYEVFEDVDWALLIGAKPRGPGMERAALLDINGQIFADQGKALNAVASKNVKVLV
VGNPCNTNALICLKNPPHIPAKNFHALTRLDENRAKCQLALKAGVFYDKVSNVTIWGNHSTTQVPDFLNA
KIDGRPVKEVIKDTKWLEEEFTITVQKRGGALIQKWGRSSAASTAVSIADAIKSLVTPTPEGDWFSTGVY
TTGNPYGIAEDIVFSMPCRSKGDGDYELATDVSMDDFLWERIKKSEAELLAEKKCVAHLTGEGNAYCDVP
EDTMLPGEV

>gi|14249|emb|CAA38270.1| malate dehydrogenase (NADP+) (chloroplast) [Sorghum bicolor]
MGLSTAYSPAGSGLVPAPLARAARRRSVQVRRPRLATVRCSVVDAAKQVQDGVATAVGGGAASGNECFGV
FCNIYDLKAEDKTKSWKKLVTIAVSGAAGMISNHLLFKLASGEVFGQDQPIALKLLGSERSFQALEGVRM
ELEDSLYPLLREVSIGIGPYEVFQDVDWALLIGAKPRGPGMERAALLDINGQIFADQGKALNAVASRNVK
VLVVGNPCNTNALICLKNTPNIPAKNFHALTRLDENRAKCQIALKAGVFYDKVSNVTIWGNHSTTQVPDF
LNAKIDGRPVKEIIQDTKWLEEEFTMTVQKRGGVLIQKWGRSSAASTAVSIVDAIKSLVTPTPEGEWFST
GVYTTGNPYGIAEDIVFSMPCRSKGDGDYELATDVSMDDFLWERIKKSEAELLAEKKCVAHLTGEGDAFC
DLPEDTMLPGEN

>gi|7548842|gb|AAB19835.2| NADP-malate dehydrogenase [Sorghum bicolor]
MGLSTAYSPAGSGLVPAPLARAARRRSVQVRRPRLATVRCSVVDAAKQVQDGVATAVGGGAASGNECFGV
FCNIYDLKAEDKTKSWKKLVTIAVSGAAGMISNHLLFKLASGEVFGQDQPIALKLLGSERSFQALEGVRM
ELEDSLYPLLREVSIGIGPYEVFQDVDWALLIGAKPRGPGMERAALLDINGQIFADQGKALNAVASRNVK
VLVVGNPCNTNALICLKNTPNIPAKNFHALTRLDENRAKCQIALKAGVFYDKVSNVTIWGNHSTTQVPDF
LNAKIDGRPVKEIIQDTKWLEEEFTMTVQKRGGVLIQKWGRSSAASTAVSIVDAIKSLVTPTPEGEWFST
GVYTTGNPYGIAEDIVFSMPCRSKGDGDYELATDVSMDDFLWERIKKSEAELLAEKKCVAHLTGEGDAFC
DLPEDTMLPGEN

>gi|170158|gb|AAA34047.1| NADP-malate dehydrogenase [Sorghum bicolor]
MGLSTAYSPVGSHLAPAPLGHRRSAQLHRPRRALLATVRCSVDAAKQVQDGVATAEAPATRKDCFGVFCT
TYDLKAEDKTKSWKKLVNIAVSGAAGMISNHLLFKLASGEVFGQDQPIALKLLGSERSFQALEGVAMELE
DSLYPLLREVSIGIDPYEVFEDVDWALLIGAKPRGPGMERAALLDINGQIFADQGKALNAVASKNVKVLV
VGNPCNTNALICLKNAPDIPAKNFHALTRLDENRAKCQLALKAGVFYDKVSNVTIWGNHSTTQVPDFLNA
KIDGRPVKEVIKDTKWLEEEFTITVQKRGGALIQKWGRSSAASTAVSIADAIKSLVTPTPEGDWFSTGVY
TTGNPYGIAEDIVFSMPCRSKGDGDYELATDVSMDDFLWERIKKSEAELLAEKKCVAHLTGEGNAYCDVP
EDTMLPGEV

>gi|126893|sp|P17606.1|MDHP1_SORBI RecName: Full=Malate dehydrogenase [NADP] 1, chloroplastic; AltName: Full=NADP-MDH-1; Flags: Precursor
MGLSTAYSPVGSHLAPAPLGHRRSAQLHRPRRALLATVRCSVDAAKQVQDGVATAEAPATRKDCFGVFCT
TYDLKAEDKTKSWKKLVNIAVSGAAGMISNHLLFKLASGEVFGQDQPIALKLLGSERSFQALEGVAMELE
DSLYPLLREVSIGIDPYEVFEDVDWALLIGAKPRGPGMERAALLDINGQIFADQGKALNAVASKNVKVLV
VGNPCNTNALICLKNAPDIPAKNFHALTRLDENRAKCQLALKAGVFYDKVSNVTIWGNHSTTQVPDFLNA
KIDGRPVKEVIKDTKWLEEEFTITVQKRGGALIQKWGRSSAASTAVSIADAIKSLVTPTPEGDWFSTGVY
TTGNPYGIAEDIVFSMPCRSKGDGDYELATDVSMDDFLWERIKKSEAELLAEKKCVAHLTGEGNAYCDVP
EDTMLPGEV

>gi|585467|sp|P37229.1|MDHP2_SORBI RecName: Full=Malate dehydrogenase [NADP] 2, chloroplastic; AltName: Full=NADP-MDH-2; Flags: Precursor
MGLSTAYSPAGSGLVPAPLARAARRRSVQVRRPRLATVRCSVVDAAKQVQDGVATAVGGGAASGNECFGV
FCNIYDLKAEDKTKSWKKLVTIAVSGAAGMISNHLLFKLASGEVFGQDQPIALKLLGSERSFQALEGVRM
ELEDSLYPLLREVSIGIGPYEVFQDVDWALLIGAKPRGPGMERAALLDINGQIFADQGKALNAVASRNVK
VLVVGNPCNTNALICLKNTPNIPAKNFHALTRLDENRAKCQIALKAGVFYDKVSNVTIWGNHSTTQVPDF
LNAKIDGRPVKEIIQDTKWLEEEFTMTVQKRGGVLIQKWGRSSAASTAVSIVDAIKSLVTPTPEGEWFST
GVYTTGNPYGIAEDIVFSMPCRSKGDGDYELATDVSMDDFLWERIKKSEAELLAEKKCVAHLTGEGDAFC
DLPEDTMLPGEN

>gi|1256607127|ref|XP_022683400.1| malate dehydrogenase, chloroplastic isoform X1 [Setaria italica]
MFDSARWLPPRWHVLRRTCSISPICVQFRIEMSGMASTVAFSSVSAQAGLIQKPRNHGVTSHYGLKASSS
SVSFGFESSFLGRNASLRASVAPRIVPKATSGSQISPQASYKVAVLGAAGGIGQPLGLLIKMSPLVSELH
LYDIANVKGVAADLSHCNSPAQVLDFTGPSELANCLKGVDVVVIPAGVPRKPGMTRDDLFNINASIVKSL
VEAVADNCPDAFIHIISNPVNSTVPIAAEVLKQKGVYNPKKLFGVTTLDVVRANTFVAQKKNLKLIDVDV
PVVGGHAGITILPLLSKTRPSVTFTEEETEELTKRIQNAGTEVVEAKAGAGSATLSMAYAAARFVESSLR
ALAGDPDVYECTFIQSELTDLPFFASRVKLGKNGVESVSADLEGVTEYEAKALEALKAELKGSIEKGIAF
ANKQQEAAASV

>gi|836029489|ref|XP_012698486.1| malate dehydrogenase, glyoxysomal [Setaria italica]
MQPDANAPSHRLARVAAHLNPQMEEGAPALRPAACRAKGGAPGFKVAILGAAGGIGQPLSLLMKMNPLVS
VLHLYDVVNTPGVTADVSHMDTSAVVRGFLGAQQLDAALTGMDLVIIPAGLPRKPGMTRDDLFNKNAGIV
RTLCEGVARCCPDAIVNLISNPVNSTVPIAAEVFKKAGTYNPKRLLGVTTLDVVRANTFVAEVLGVDPRD
VSVPVVGGHAGVTILPLLSQVNPPSSFTQEEIKYLTNRIQNGGTEVVEAKAGAGSATLSMAFAAAKFGDA
CLRAMRGEAGIIECSYVASEVTELPFFATKVRLGRGGAEEILPLGPLNDFERVGLEAAKKELNESIQKGI
AFMKK

>gi|514816242|ref|XP_004982864.1| malate dehydrogenase, cytoplasmic [Setaria italica]
MAKEPMRVLVTGAAGQIGYALVPMIARGVMLGADQPVILHMLDIPPAAEALNGVKMELVDAAFPLLKGVV
ATTDVVEACTGVNVAVMVGGFPRKEGMERKDVMSKNVSIYKGQASALEAHAAPNCKVLVVANPANTNALI
LKEFAPSIPERNVTCLTRLDHNRALGQISERLNVQVSDVKNVIIWGNHSSSQYPDVNHATVKTSSGDKPV
RELVADDEWLNGEFITTVQQRGAAIIKARKFSSALSAASSACDHIRDWVLGTPEGTFVSMGVYSDGSYGV
PAGLIYSFPVTCSGGEWKIVQGLPIDEFSRKKMDATAQELSEEKALAYSCLE

>gi|514803100|ref|XP_004976440.1| malate dehydrogenase, cytoplasmic [Setaria italica]
MLSNSVLQRLASWCPWLLSQLRDEPKLKQPVKVLVTGAAGQIGYAIVAMIARGLMLGPDQPVVLHVLDIP
RMADALNGVRMELVDAALPLLRGVVATSDEAEAFQGVNFAVLIGGWPRKDGMERKDLIAKNVAIYKSQAS
ALQQQAAPNCKVLVVANPANTNALMLKEFAPAVPAKNITCLTRLDHNRALGQIAERLGVHVADVRNVVVW
GNHSSTQFPDASHATARTEHGEKPVTELVADEKWLREEFVSTVQQRGAAVIKARKQSSSLSAASAACDHM
RDWILGTPKGTWVSMGVYSDGSYGVPEGIFYSFPVTCEKGEWSIVQGLHVDDFARSKMDLSANELDEERS
MAYEFVNT

>gi|514798582|ref|XP_004974230.1| malate dehydrogenase [NADP] 1, chloroplastic [Setaria italica]
MGLSTAYSPAGSRLATPPLGAAATARRRSVQPLRPRRHHLLATVRCSVDAAKQVQDGAATVAAEAPASRH
AECFGVFCTTYDLKADDKTKSWKKLVNIAVSGAAGMISNHLLFKLASGEVFGQDQPIALKLLGSERSIQA
LEGVAMELEDSLYPLLREVSIGIDPYEVFEDVDWALLIGAKPRGPGMERAALLDINGQIFADQGKALNAV
ASRNVKVIVVGNPCNTNALICLKNAPNIPAKNFHALTRLDENRAKCQLALKAGVFYDKVSNVTIWGNHST
TQVPDFLNAKIDGRPVKEAIKDTKWLEEEFTMTVQKRGGVLIQKWGRSSAASTAVSIVDAIRSLVTPTPE
GDSFSSGVYTTGNPYGIAEDIVFSMPCRSKGDGDYELVSDVLMDDFLWERIKKSEAELLAEKKCVAHLTG
EGNAFCDLPEDTMLPGEM

>gi|514796313|ref|XP_004973520.1| malate dehydrogenase, chloroplastic isoform X2 [Setaria italica]
MASTVAFSSVSAQAGLIQKPRNHGVTSHYGLKASSSSVSFGFESSFLGRNASLRASVAPRIVPKATSGSQ
ISPQASYKVAVLGAAGGIGQPLGLLIKMSPLVSELHLYDIANVKGVAADLSHCNSPAQVLDFTGPSELAN
CLKGVDVVVIPAGVPRKPGMTRDDLFNINASIVKSLVEAVADNCPDAFIHIISNPVNSTVPIAAEVLKQK
GVYNPKKLFGVTTLDVVRANTFVAQKKNLKLIDVDVPVVGGHAGITILPLLSKTRPSVTFTEEETEELTK
RIQNAGTEVVEAKAGAGSATLSMAYAAARFVESSLRALAGDPDVYECTFIQSELTDLPFFASRVKLGKNG
VESVSADLEGVTEYEAKALEALKAELKGSIEKGIAFANKQQEAAASV

>gi|514796309|ref|XP_004973519.1| malate dehydrogenase, chloroplastic isoform X2 [Setaria italica]
MASTVAFSSVSAQAGLIQKPRNHGVTSHYGLKASSSSVSFGFESSFLGRNASLRASVAPRIVPKATSGSQ
ISPQASYKVAVLGAAGGIGQPLGLLIKMSPLVSELHLYDIANVKGVAADLSHCNSPAQVLDFTGPSELAN
CLKGVDVVVIPAGVPRKPGMTRDDLFNINASIVKSLVEAVADNCPDAFIHIISNPVNSTVPIAAEVLKQK
GVYNPKKLFGVTTLDVVRANTFVAQKKNLKLIDVDVPVVGGHAGITILPLLSKTRPSVTFTEEETEELTK
RIQNAGTEVVEAKAGAGSATLSMAYAAARFVESSLRALAGDPDVYECTFIQSELTDLPFFASRVKLGKNG
VESVSADLEGVTEYEAKALEALKAELKGSIEKGIAFANKQQEAAASV

>gi|514796305|ref|XP_004973518.1| malate dehydrogenase, chloroplastic isoform X2 [Setaria italica]
MASTVAFSSVSAQAGLIQKPRNHGVTSHYGLKASSSSVSFGFESSFLGRNASLRASVAPRIVPKATSGSQ
ISPQASYKVAVLGAAGGIGQPLGLLIKMSPLVSELHLYDIANVKGVAADLSHCNSPAQVLDFTGPSELAN
CLKGVDVVVIPAGVPRKPGMTRDDLFNINASIVKSLVEAVADNCPDAFIHIISNPVNSTVPIAAEVLKQK
GVYNPKKLFGVTTLDVVRANTFVAQKKNLKLIDVDVPVVGGHAGITILPLLSKTRPSVTFTEEETEELTK
RIQNAGTEVVEAKAGAGSATLSMAYAAARFVESSLRALAGDPDVYECTFIQSELTDLPFFASRVKLGKNG
VESVSADLEGVTEYEAKALEALKAELKGSIEKGIAFANKQQEAAASV

>gi|514779322|ref|XP_004969321.1| malate dehydrogenase, mitochondrial [Setaria italica]
MRPSMMRSAAQLARRRSYSAASGQPERKVAILGAAGGIGQPLALLMKLNPLVSSLSLYDIAGTPGVAADV
SHINTPALVKGFMGEDKLGEALEGSDVVIIPAGVPRKPGMTRDDLFNINAGIVKNLSAAIAKYCPNALVN
MISNPVNSTVPIAAEVFKKAGTYDEKRLFGVTTLDVVRAKTFYAGKANVPVTDVNVPVVGGHAGITILPL
FSQATPATNALSHEDIEALTKRTQDGGTEVVEAKAGKGSATLSMAYAGAVFADACLKGLNGVPDVVECSF
VQSTVTELPFFASKVRLGKNGVEEVLGLGELSDFEKEGLENLKGELKSSIEKGIKFAHAN

>gi|514755475|ref|XP_004963291.1| malate dehydrogenase, glyoxysomal [Setaria italica]
MEQQGADAAAARRMATLASHLRPDPASSHPQMEEVSLLRGSICRAKGAAPGFKVAILGAAGGIGQPLALL
MKMNPLVSVLHLYDVVNAPGVTADISHMNTGAVVRGFLGQPQLENALTGMDLVVIPAGVPRKPGMTRDDL
FNINAGIVRTLCEGIAKCCPKAIVNVISNPVNSTVPIAAEVFKKAGTYDPKRLLGVTTLDVVRANTFVGE
VLGLDPREVNVPVIGGHAGVTILPLLSQVNPACSLTSEEVNHLTSRIQNGGTEVVEAKAGAGSATLSMAY
AAAKFADACLRGLRGDAGIVECSYVASQVTELPFFASKVRLGRSGVEEILPLGPLNEFERAGLEKAKKEL
AESIQKGVSFINK

>gi|514751605|ref|XP_004962383.1| malate dehydrogenase, chloroplastic [Setaria italica]
MASTVTSSASTQAGLIQKPRNHGVTRYSGLKTSSSSVSFGLESSFLGRNASLRASVASRIVPKATSGSQI
SPQASYKVAVLGAAGGIGQPLGLLIKMSPLVSELHLYDIANVKGVAADLSHCNTPAQVLDFTGPSELANC
LKGVDVVVIPAGVPRKPGMTRDDLFNINASIVKSLVEAVADNCPNAFIHIISNPVNSTVPIAAEVLKQKG
VYNPKKLFGVTTLDVVRANTFVALKKNLKLIDVDIPVVGGHAGITILPLLSKMRPSVTFTKEEIEELTKR
IQNAGTEVVEAKAGAGSATLSMAYAAARFVESSLRALAGDPDVYECTFIQSEVTDLPFFASRVKLGKNGV
ESVVSADLEGVTEYEAKALEALKAELKGSIEKGIAFANKQQEAAASV

>gi|514746569|ref|XP_004961146.1| malate dehydrogenase, mitochondrial [Setaria italica]
MRSALLKSTSELLRRSRRGYASSANPERKVAVLGAAGGIGQPLSLLMKLNPLVSSLSLYDIAGTPGVAAD
VSHINSPAFVKGFMGDDQLGEALEGSDVVIIPAGVPRKPGMTRDDLFNINAGIVKALCTAIAKHCPNALV
NMISNPVNSTVPIAAEVFKKAGTYDEKKLFGVTTLDVVRAKTFYAGKAGVPVTDVNVPVVGGHAGITILP
LFSQATPASNSLSQEDIEALTKRTQDGGTEVVEAKAGKGSATLSMAYAGAVFADACLKGLNGVPDIVECS
FVQSTVTELPFFASKVRLGKNGVEEVLGLGELNDFEKKGLENLKGELKASIEKGIKFAHGN

>gi|514736440|ref|XP_004958411.1| malate dehydrogenase, chloroplastic [Setaria italica]
MAAAAIAALSFASVPCREHQLRHGASTFNAQQFSASSSHRHTANLKSGGPRRLRAAKRVIVAQAGTGRYK
VAILGAAGDIGQPLSLLIKMSPLVSALHLYDIANVKGITADLSHCNTPAEVAGFTGKDELPSSLAGADVV
VIPAGVPRKPGMTRDDLFSVNAGIVKELAEAVAEHAPGALVHIISNPVNSTVPIAAEVLKQKGAYDPRKL
FGVTTLDVVRANAFVAARKGLPLADVDVPVVGGHSGATILPLLSKARPKVPFTDEEVEELTARVQNAGTE
VVEAKAGAGSATLSMAYAAARFVEASLRGLDGDGDVYECAYVQSQVVPELPFFASRVKLGREGMEEVVAS
ELRGLSEYEARALEALKPQLKASIDKGVAYVQQQQEAALN

>gi|514727555|ref|XP_004956250.1| malate dehydrogenase [NADP] 1, chloroplastic [Setaria italica]
MAFMAAAAAVPSSSSASTILPSRPQTSPFQFHEHAAARRSSPALQRRRLRSRSRRNQLVCCSLDATKQVV
QEERPAAVKDAAGRTDCFGVFCTTYDLRADEETKTWKKVVNIAVSGAAGTISNHLLFKLASGEVFGQDQP
IALKLLGSQKSFQALEGVAMELEDSLYPLLREVSIGIDPYEVFQDVEWALLIGAKPRGPGMERADLLNLN
GQIFAEQGKALNAVASKNVKVLVVGNPCNTNALICLKNAPDIPPKNFHALTRLDENRAKCQLALKAGVFY
DKISNMTIWGNHSTTQVPDFLNARIDGKPAKQVIGDTKWLEEEFTKIIQKRGGVLIQKWGRSSAASTAVS
IVDAMRSLVTPTPEGDWFSSGVYTNGNPYGIAEDIVFSMPCRSKGDGDYELATDVMIDDFLWERIKKSEG
ELLAEKGCVGHLIGQDDELCEVTEDTMLPGDK

>gi|19880701|gb|AAM00435.1|AF444195_1 malate dehydrogenase [Oryza sativa]
MRPSLMRSASQVLRRRRGYSSASGQPERKVAILGAAGGIGQPLSLLMKLNPLVSSLSLYDIAGTPGVAAD
VSHINAPAQVKGFMGDDQLGEALEGSDIVIIPAGVPRKPGMTRDDLFNINAGIVKNLCTAIAKYCPNALV
NMISNPVNSTVPIAAEVFKKAGTYDEKKLFGVTTLDVVRAKTFYAGKANVPVTDVNVPVVGGHAGITILP
LFSQATPATNALSDEDIKALTKRTQDGGTEVVEAKAGKGSATLSMAYAGAVFANACLKGLNGVPDVVECS
FVQSTVTELPFFASKVKLGKNGVEEVLGLGQLSDFEKEGLENLKGELKASIEKGIKFANA

>gi|701448708|gb|AIV98515.1| malate dehydrogenase [Oryza sativa Japonica Group]
MAKEPMRVLVTGAAGQIGYALVPMIARGVMLGADQPVILHMLDIPPATESLNGLKMELVDAAFPLLKGIV
ATTDVVEACTGVNVAVMVGGFPRKEGMERKDVMSKNVSIYKSQASALEAHAAPNCKVLVVANPANTNALI
LKEFAPSIPEKNITCLTRLDHNRALGQISEKLNVQVTDVKNAIIWGNHSSTQYPDVNHATVKTPSGEKPV
RELVADDEWLNTEFISTVQQRGAAIIKARKQSSALSAASSACDHIRDWVLGTPEGTFVSMGVYSDGSYGV
PAGLIYSFPVTCSGGEWTIVQGLPIDEFSRKKMDATAQELSEEKTLAYSCLN

>gi|119395240|gb|ABL74581.1| malate dehydrogenase [Oryza sativa Japonica Group]
MAKEPMRVLVTGAAGQIGYALVPMIARGVMLGADQPVILHMLDIPPATESLNGLKMELVDAAFPLLKGIV
ATTDVVEACTGVNVAVMVGGFPRKEGMERKDVMSKNVSIYKSQASALEAHAAPNCKVLVVANPANTNALI
LKEFAPSIPEKNITCLTRLDHNRALGQISEKLNVQVTDVKNAIIWGNHSSTQYPDVNHATVKTPSGEKPV
RELVADDEWLNTEFISTVQQRGAAIIKARKQSSALSAASSACDHIRDWVLGTPEGTFVSMGVYSDGSYGV
PAGLIYSFPVTCSGGEWTIVQGLPIDEFSRKKMDATAQELSEEKTLAYSCLN

>gi|530684238|gb|AGT38446.1| malate dehydrogenase [Oryza sativa Japonica Group]
MRPSLLRYAAQALRRRDYSSAAAAAERKVAILGAAGGIGQPLALLMKLNPLVSSLSLYDIAGTPGVAADV
SHINSPALVKGFVGEEQLGEALEGSDVVIIPAGVPRKPGMTRDDLFNINAGIVKGLCTAISKYCPNALVN
MISNPVNSTVPIAAEVFKKAGTYDEKKLFGVTTLDVVRAKTFYAGKANVPVTEVNVPVVGGHAGITILPL
FSQATPASNALSHEDIKALTKRTQDGGTEVVEAKAGKGSATLSMAYAGAVFADACLKGLNGVPDVVECSF
VQSTVTELPFFASKVRLGKNGVEEVLGLGQLSEFEKEGLENLKGELKSSIEKGIKFAHAN

>gi|1375075|dbj|BAA12870.1| glyoxysomal malate dehydrogenase [Oryza sativa Japonica Group]
MEDAAAAARRMERLASHLRPPASQMEESPLLRGSNCRAKGAAPGFKVAILGASGGIGQPLALLMKMNPLV
SVLHLYDVVNTPGVTADISHMNTGAVVRGFLGQPQLENALTGMDLVIIPAGVPRKPGMTRDDLFNINAGI
VRTLCEGIAKCCPNAIVNVISNPVNSTVPIAAEVFKKAGTYDPKRLLGVTTLDVVRANTFVAEVLGLDPR
DVNVPVIGGHAGVTILPLLSQVNPPCSFTSEEISYLTTRIQNGGTEVVEAKAGAGSATLSMAYAASKFAD
ACLRGLRGDAGIVECSFVASQVTELPFFASKVRLGRCGIEEILSLGPLNEFERAGLEKAKKELAESIQKG
VAFINK

>gi|49343245|gb|AAT64932.1| cytosolic malate dehydrogenase [Triticum aestivum]
MAAKEPMRVLVTGAAGQIGYALVPMIARGVMLGADQPVILHMLDIEFAAEALKGVKMELIDAAFPLLKGV
VATTDVVEACTGVNVAVMVGGFPRKEGMERKDVMTKNVSIYKAQASALEAHAAPNCKVLVVANPANTNAL
ILKEFAPSIPEKNISCLTRLDHNRALGQISERLGVQVSDVKNAIIWGNHSSSQYPDVNHATVKTPSGEKP
VRELVQDDEWLNGEFIATVQQRGAAIIKARKLSSALSAASSACDHIRDWVLGTAEGTFVSMGVYSDGSYG
VPAGLIYSFPVTCSGGEWTIVQGLPIDEFSRKKMDATAQELSEEKALAYSCLA

>gi|229358240|gb|ACQ57333.1| cytosolic malate dehydrogenase [Triticum aestivum]
MAAKEPMRVLVTGAAGQIGYALVPMIARGVMLGADQPVILHMLDIEFAAEALKGVKMELIDAAFPLLKGV
VATTDVVEACTGVNVAVMVGGFPRKEGMERKDVMTKNVSIYKAQASALEAHAAPNCKVLVVANPANTNAL
ILKEFAPSIPEKNISCLTRLDHNRALGQISERLGVQVSDVKNAIIWGNHSSSQYPDVNHATVKTPSGEKP
VRELVQDDEWLNGEFIATVQQRGAAIIKARKLSSALSAASSACDHIRDWVLGTPEGTFVSMGVYSDGSYG
VPAGLIYSFPVTCSGGEWTIVQGLPIDEFSRKKMDATAQELSEEKALAYSCLA

>gi|32251039|gb|AAP74365.1| glyoxysomal malate dehydrogenase, partial [Triticum aestivum]
GMDLVIIPAGLPRKPGMTRDDLFNKNAGIVRSICEGVAKSCPNAIVNLISNPVNSTVPIAAEVFKRAGTY
CPKRLLGVTTLDVARANTFVAEVLGVDPREVNVPVVGGHAGVTILPLLSQVSPPCSFTPDEISYLTNRIQ
NGGTEVVEAKAGAGSATLSMAFAAAKFADACLQGMRGDAGIVECSYVASEVTELPFFASKVRLGRGGAEK
ILPLGPLNDFERAGLEKAKKELSESIEKGVSFMNK

>gi|212722816|ref|NP_001132228.1| malate dehydrogenase [Zea mays]
MASTVTFNPVSAQAALIQKPRNLGAISYAGLKMPASVSSGSESSFLGWNASLRAAVTPRIVPKTKSGSQI
SPQASYKVAVLGAAGGIGQPLGLLVKMSPLVSELHLYDIANVKGVAADLSHCNTPAQVLDFTGPSELANC
LKGVDVVVIPAGVPRKPGMTRDDLFNINASIVKTLVEAVADSCPEAFIHIISNPVNSTVPIAAEVLKQKG
VYNPKKLFGVTTLDVVRANTFVAQKKNLKLIDVDVPVVGGHAGITILPLLSKTRPSVTFTDEETEELTKR
IQNAGTEVVDAKAGAGSATLSMAYAAARFVESSLRALAGDPDVYECTFVQSEITDLPFFASRVKLGKNGV
ESVISADLQGMTEYEAKALEALKAELKASIEKGIAFVNKQREAAASV

>gi|212722722|ref|NP_001132302.1| Malate dehydrogenase [Zea mays]
MASTVTFSLISTQAGLIHKPRNLGATSYAGLKVPSFGSESSFLGRNASLRAAVTTRIVPKAKSGSQISPH
ASYKVALLGAAGGIGQPLGLLIKMSPLVSELHLYDIANVKGVAADLSHCNTPAQVLDFTGPSELASCLKG
VDVVVIPAGVPRKPGMTRDDLFNINASIVKSLVEAVADNCPEAFIHIISNPVNSTVPIAAEVLKQKGVYN
LKKLFGVTTLDVVRANTFVAQKKNLKLIDVDVPVVGGHAGITILPLLSKTRPSVTFTDEEAEELTKRIQN
AGTEVVEAKAGAGSATLSMAYAAARFVESSLRALAGDPDVYECTFIQSEATDLPFFATRVKLGKSGVESI
VSADLEGVTECEAKALDALKAELKGSIEKGVAFASKQQEAAASV

>gi|1142830624|gb|AQK88711.1| Malate dehydrogenase [Zea mays]
MRPALLKSTAELLRRSRGYASSANPERKVAILGAAGGIGQPLSLLMKLNPLVSSLSLYDIAGTPGVAADV
SHINSPALVKGFMGDDQLGEALEGSDVVIIPAGVPRKPGMTRDDLFNINAGIVKGLCTAIAKHCPNALVN
MISNPVNSTVPIAAEVFKKAGTYDEKKLFGVTTLDVVRAKTFYAGKAGVPVTGVNVPVVGGHAGITILPL
FSQATPASNSLSQEDIEALTKRTQDGGTEVVEAKAGKGSATLSMAYAGAVFADACLKGLNGVPDIVECSF
VQSTVTELPFFASKVRLGKNGVEEVLGLGELNEFEKKGLENLKGELKSSIDKGIKFAHGN

>gi|1142688568|gb|AQK52494.1| Malate dehydrogenase [Zea mays]
MASTVTFNPVSAQAALIQKPRNLGAISYAGLKMPASVSSGSESSFLGWNASLRAAVTPRIVPKTKSGSQI
SPQASYKVAVLGAAGGIGQPLGLLVKMSPLVSELHLYDIANVKGVAADLSHCNTPAQVLDFTGPSELANC
LKGVDVVVIPAGVPRKPGMTRDDLFNINASIVKTLVEAVADSCPEAFIHIISNPVNSTVPIAAEVLKQKG
VYNPKKLFGVTTLDVVRANTFVAQKKNLKLIDVDVPVVGGHAGITILPLLSKTRPSVTFTDEETEELTKR
IQNAGTEVVDAKAGAGSATLSMAYAAARFVESSLRALAGDPDVYECTFVQSEITDLPFFASRVKLGKNGV
ESVISADLQGMTEYEAKALEALKAELKASIEKGIAFVNKQREAAASV

>gi|1142640776|gb|ONM09839.1| Malate dehydrogenase [Zea mays]
MQPDANAPSHRLARVAAHLNPQRPQMEEGASALRLVVCRAKGGAPGFKVAILGAAGGIGQPLSLLMKMNP
LVSVLHLYDVVNTPGVTADVSHMDTSAVVRGFLGAQQLDAALTGMDLVIIPAGLPRKPGMTRDDLFNKNA
GIVRTLCEGVARCCPNAIVNLISNPVNSTVPIAAEVFKKAGTYDPKRLLGVTTLDVARANTFVAEVLGVD
PRDVSVPVVGGHAGITILPLLSQVTPPSSFTQDETRYLTDRIQNGGTEVVEAKAGSGSATLSMAFAASKF
ADACLRAMRGEAGIVECSYVASEVTELPFFATKVRLGRGGAEEILPLGPLNDFERAGLEAAKKELGESIQ
KGIAFMSK

>gi|1142635482|gb|ONM04545.1| Malate dehydrogenase [Zea mays]
MASTVTFSLISTQAGLIHKPRNLGATSYAGLKVPSFGSESSFLGRNASLRAAVTTRIVPKAKSGSQISPH
ASYKVALLGAAGGIGQPLGLLIKMSPLVSELHLYDIANVKGVAADLSHCNTPAQVLDFTGPSELASCLKG
VDVVVIPAGVPRKPGMTRDDLFNINASIVKSLVEAVADNCPEAFIHIISNPVNSTVPIAAEVLKQKGVYN
LKKLFGVTTLDVVRANTFVAQKKNLKLIDVDVPVVGGHAGITILPLLSKTRPSVTFTDEEAEELTKRIQN
AGTEVVEAKAGAGSATLSMAYAAARFVESSLRALAGDPDVYECTFIQSEATDLPFFATRVKLGKSGVESI
VSADLEGVTECEAKALDALKAELKGSIEKGVAFASKQQEAAASV

>gi|320449084|gb|ADW27479.1| malate dehydrogenase [Zea mays]
MAKEPIRVLVTGAAGQIGYALVPMIARGVMLGADQPVILHMLDIPPAAEALNGVKMELVDAAFPLLKGVV
ATTDVVEACTGVNVAVMVGGFPRKEGMERKDVMSKNVSIYKTQASALEAHAAPNCKVLVVANPANTNALI
LKEFAPSIPDRNVTCLTRLDHNRALGQISERLSVQVSDVKNVIIWGNHSSTQYPDVNHATVKTSTGEKPV
RELVADDEWLNGEFITTVQQRGAAIIKARKFSSALSAASSACDHIRDWVLGTPEGTFVSMGGYSDGSYGV
PSGLIYSFPVTCSGGEWKIVQGLPIDELSRKKMDATAQELSEEKSLAYSCLE

>gi|195628708|gb|ACG36184.1| malate dehydrogenase [Zea mays]
MRPSLLKSTAELLRRSRGYASTANPERKVAILGAAGGIGQPLSLLMKLNPLVSSLSLYDIAGTPGVAADV
SHINSPALMKGFMGDDQLGEALEGSDIVIIPAGVPRKPGMTRDDLFNINAGIVKALCTAIAKHCPNALVN
MISNPVNSTVPIAAEVFKKAGTYDEKKLFGVTTLDVVRAKTFYAGKAGVPVTEVNVPVVGGHAGITILPL
FSQATPASNSLSQEDIEALTKRTQDGGTEVVEAKAGKGSATLSMAYAGAVFADACLKGLNGVPDIVECSF
VQSTVTELPFFASKVRLGKNGVEEVLGLGELNDFEKKGLESLKVELKSSIEKGIKFAHGN

>gi|195626292|gb|ACG34976.1| malate dehydrogenase [Zea mays]
MASTVTFSPVSTQAGLIHKPRNLGATSYAGLKVPSFGYESSFLGRNASLRAAVTTRIVPKAKSGSQISPQ
ASYKVALLGAAGGIGQPLGLLIKMSPLVSELHLYDIANVKGVAADLSHCNTPAQVLDFTGPSELASCLKG
VDVVVIPAGVPRKPGMTRDDLFNINASIVKSLVEAVADNCPEAFIHIISNPVNSTVPIAAEVLKQKGVYN
PKKLFGVTTLDVVRANTFVAQKKNLKLIDVDVPVVGGHAGITILPLLSKTRPSVTFTDEEAEELTKRIQN
AGTEVVEAKAGAGSATLSMAYAAARFVESSLRALAGDPDVYECTFIQSEATDLPFFATRVKLGKSGVESI
VSADLEGVTECEAKALDALKAELKGSIEKGVAFASKQQEAAASV

>gi|195604872|gb|ACG24266.1| malate dehydrogenase [Zea mays]
MATATSASLFSTVSSSYSKASSIPHSRLQSVKFNSVPSFTGLKSTSLISGSDSSSLTKTLRGSVTNAQTS
DKKPYGFKINASYKVAVLGAAGGIGQPLSLLIKMSPLVSTLHLYDIANVKGVAADLSHCNTPSQVRDFTG
PSELADCLKDVNVVVIPAGVPRKPGMTRDDLFNINANIVKTLVEAVAENCPNAFIHIISNPVNSTVPIAA
EVLKKKGVYDPKKLFGVTTLDVVRANTFVSQKKNLKLIDVDVPVIGGHAGITILPLLSKTKPSVNFTDEE
IQELTVRIQNAGTEVVDAKAGAGSATLSMAYAAARFVESSLRALDGDGDVYECSFVESTLTDLPFFASRV
KIGKNGLEAVIESDLQGLTEYEQKALEALKVELKASIDKGVAFANKPAAAAAN

>gi|670392390|ref|XP_008676577.1| malate dehydrogenase isoform X1 [Zea mays]
MASTVTFNPVSAQAALIQKPRNLGAISYAGLKMPASVSSGSESSFLGWNASLRAAVTPRIVPKTKSGSQI
SPQASYKVAVLGAAGGIGQPLGLLVKMSPLVSELHLYDIANVKGVAADLSHCNTPAQVLDFTGPSELANC
LKGVDVVVIPAGVPRKPGMTRDDLFNINASIVKTLVEAVADSCPEAFIHIISNPVNSTVPIAAEVLKQKG
VYNPKKLFGVTTLDVVRANTFVAQKKNLKLIDVDVPVVGGHAGITILPLLSKTRPSVTFTDEETEELTKR
IQNAGTEVVDAKAGAGSATLSMAYAAARFVESSLRALAGDPDVYECTFVQSEITDLPFFASRVKLGKNGV
ESVISADLQGMTEYEAKALEALKAELKASIEKGIAFVNKQREAAASV

>gi|670392388|ref|XP_008676576.1| malate dehydrogenase isoform X1 [Zea mays]
MASTVTFNPVSAQAALIQKPRNLGAISYAGLKMPASVSSGSESSFLGWNASLRAAVTPRIVPKTKSGSQI
SPQASYKVAVLGAAGGIGQPLGLLVKMSPLVSELHLYDIANVKGVAADLSHCNTPAQVLDFTGPSELANC
LKGVDVVVIPAGVPRKPGMTRDDLFNINASIVKTLVEAVADSCPEAFIHIISNPVNSTVPIAAEVLKQKG
VYNPKKLFGVTTLDVVRANTFVAQKKNLKLIDVDVPVVGGHAGITILPLLSKTRPSVTFTDEETEELTKR
IQNAGTEVVDAKAGAGSATLSMAYAAARFVESSLRALAGDPDVYECTFVQSEITDLPFFASRVKLGKNGV
ESVISADLQGMTEYEAKALEALKAELKASIEKGIAFVNKQREAAASV

>gi|670392384|ref|XP_008676574.1| malate dehydrogenase isoform X1 [Zea mays]
MASTVTFNPVSAQAALIQKPRNLGAISYAGLKMPASVSSGSESSFLGWNASLRAAVTPRIVPKTKSGSQI
SPQASYKVAVLGAAGGIGQPLGLLVKMSPLVSELHLYDIANVKGVAADLSHCNTPAQVLDFTGPSELANC
LKGVDVVVIPAGVPRKPGMTRDDLFNINASIVKTLVEAVADSCPEAFIHIISNPVNSTVPIAAEVLKQKG
VYNPKKLFGVTTLDVVRANTFVAQKKNLKLIDVDVPVVGGHAGITILPLLSKTRPSVTFTDEETEELTKR
IQNAGTEVVDAKAGAGSATLSMAYAAARFVESSLRALAGDPDVYECTFVQSEITDLPFFASRVKLGKNGV
ESVISADLQGMTEYEAKALEALKAELKASIEKGIAFVNKQREAAASV

>gi|162462055|ref|NP_001105420.1| malate dehydrogenase [NADP], chloroplastic precursor [Zea mays]
MGLSTVYSPAGPRLVPAPLGRCRSAQPRRPRRAPLATVRCSVDATKQAQDGVATAVATEAPASRKECFGV
FCTTYDLKAEDKTKSWRKLVNVAVSGAAGMISNHLLFKLASGEVFGQDQPIALKLLGSERSFQALEGVAM
ELEDSLYPLLREVSIGIDPYVVFQDVDWALLIGAKPRGPGMERAALLDINGQIFADQGKALNAVASRNDE
VLVVGNPCNTNALICLKNAPNIPAKNFHALTRLDENRAKCQLALKAGVFYDKVSNVTIWGNHSTTQVPDF
LNAKIDGRPVKEVIKDTKWLEEEFTLTVQKRGGVLIQKWGRSSAASTAVSIVDAIRSLVTPTPEGDWFST
GVYTTGNPYGIAEDIVFSMPCRSKGDGDYELASDVLMDDFLWERIKKSEAELLAEKKCVAHLTGEGNAFC
DLPEDTMLPGEV

>gi|1315005753|ref|XP_023157921.1| malate dehydrogenase isoform X1 [Zea mays]
MASTVTFNPVSAQAALIQKPRNLGAISYAGLKMPASVSSGSESSFLGWNASLRAAVTPRIVPKTKSGSQI
SPQASYKVAVLGAAGGIGQPLGLLVKMSPLVSELHLYDIANVKGVAADLSHCNTPAQVLDFTGPSELANC
LKGVDVVVIPAGVPRKPGMTRDDLFNINASIVKTLVEAVADSCPEAFIHIISNPVNSTVPIAAEVLKQKG
VYNPKKLFGVTTLDVVRANTFVAQKKNLKLIDVDVPVVGGHAGITILPLLSKTRPSVTFTDEETEELTKR
IQNAGTEVVDAKAGAGSATLSMAYAAARFVESSLRALAGDPDVYECTFVQSEITDLPFFASRVKLGKNGV
ESVISADLQGMTEYEAKALEALKAELKASIEKGIAFVNKQREAAASV

>gi|162464321|ref|NP_001105603.1| malate dehydrogenase, cytoplasmic [Zea mays]
MAKEPMRVLVTGAAGQIGYALVPMIARGVMLGADQPVILHMLDIPPAAEALNGVKMELVDAAFPLLKGVV
ATTDVVEACTGVNVAVMVGGFPRKEGMERKDVMSKNVSIYKSQASALEAHAAPNCKVLVVANPANTNALI
LKEFAPSIPEKNVTCLTRLDHNRALGQISERLNVQVSDVKNVIIWGNHSSSQYPDVNHATVKTSTGEKPV
RELVSDDEWLNGEFITTVQQRGAAIIKARKFSSALSAASSACDHIRDWVLGTPEGTFVSMGVYSDGSYGV
PSGLIYSFPVTCSGGEWKIVQGLPIDEFSRKKMDATAQELTEEKTLAYSCLE

>gi|226502058|ref|NP_001142100.1| malate dehydrogenase 2 [Zea mays]
MRPALLKSTAELLRRSRGYASSANPERKVAILGAAGGIGQPLSLLMKLNPLVSSLSLYDIAGTPGVAADV
SHINSPALVKGFMGDDQLGEALEGSDVVIIPAGVPRKPGMTRDDLFNINAGIVKGLCTAIAKHCPNALVN
MISNPVNSTVPIAAEVFKKAGTYDEKKLFGVTTLDVVRAKTFYAGKAGVPVTGVNVPVVGGHAGITILPL
FSQATPASNSLSQEDIEALTKRTQDGGTEVVEAKAGKGSATLSMAYAGAVFADACLKGLNGVPDIVECSF
VQSTVTELPFFASKVRLGKNGVEEVLGLGELNEFEKKGLENLKGELKSSIDKGIKFAHGN

>gi|1162455221|ref|XP_020403782.1| malate dehydrogenase, cytoplasmic [Zea mays]
MLPSSLLQRLASWCPWLLRDEPKQPVKVLVTGAAGQIGYAIVAMIARGLMLGPDQPVVLHMLDLPKSTDA
LSGVRMELIDAALPLLRGVVATSDEAEAFRGVSFAVLIGGWPRKEGMQRKDLIANNVPIYQSQAFALQQH
AAPNCKVLVVANPANTNALVLKELAPAVPAKNITCLTRLDHNRALGQISEKLGVHVGDVRNAIVWGNHSS
TQFPDASHAIARTQHGEKPVRELIADEKWFKEEFVTVVQQRGEAVIKARKQSSSLSAASAACNHMRDWIL
GTPKGTWVSMGVCSDGSYGVPKGIFYSFPVTCEKGEWSIVQGEFLSLYQIGSNSSTTVLDMICLLFEVLR
LMTSHDPRWSFRRMNSMKRGPWRISSSPALKAISRSLVYT

>gi|226508898|ref|NP_001148518.1| malate dehydrogenase, glyoxysomal [Zea mays]
MQPDANAPSHRLARVAAHLNPQRPQMEEGASALRLVVCRAKGGAPGFKVAILGAAGGIGQPLSLLMKMNP
LVSVLHLYDVVNTPGVTADVSHMDTSAVVRGFLGAQQLDAALTGMDLVIIPAGLPRKPGMTRDDLFNKNA
GIVRTLCEGVARCCPNAIVNLISNPVNSTVPIAAEVFKKAGTYDPKRLLGVTTLDVARANTFVAEVLGVD
PRDVSVPVVGGHAGITILPLLSQVTPPSSFTQDETRYLTDRIQNGGTEVVEAKAGSGSATLSMAFAASKF
ADACLQAMRGEAGIVECSYVASEVTELPFFATKVRLGRGGAEEILPLGPLNDFERAGLEAAKKELGESIQ
KGIAFMSK

>gi|226503019|ref|NP_001147160.1| malate dehydrogenase, cytoplasmic [Zea mays]
MAKEPMRVLVTGAAGQIGYALVPMIARGVMLGADQPVILHMLDIPPAAEALNGVKMELVDAAFPLLKGVV
ATTDVVEACTGVNVAVMVGGFPRKEGMERKDVMSKNVSIYKTQASALEAHAAPNCKVLVVANPANTNALI
LKEFAPSIPDRNVTCLTRLDHNRALGQISERLSVQVSDVKNVIIWGNHSSTQYPDVNHATVKTSTGEKPV
RELVADDEWLNGEFITTVQQRGAAIIKARKFSSALSAASSACDHIRDWVLGTPEGTFVSMGVYSDGSYGV
PSGLIYSFPVTCSGGEWKIVQGLPIDELSRKKMDATAQELSEEKSLAYSCLE

>gi|334085713|gb|AEG42731.1| NADP-dependant malate dehydrogenase [Zea mays]
MISNHLLFKLASGEVFGQDQPIALKLLGSERSFQALEGVAMELEDSLYPLLREVSIGIDPYVVFQDVDWA
LLIGAKPRGPGMERAALLDINGQIFADQGKALNAVASRNAKVLVVGNPCNTNALICLKNAPNIPAKNFHA
LTRLDENRAKCQLALKAGVFYDKVSNVTIWGNHSTTQVPDFLNAKIDGRPVKEVIKDTKWLEEEFTLTVQ
KRGGVLIQKWGRSSAASTAVSIVDAIRSLVTPTPEGDWFSTGVYTTGNPYGIAEDIVFSMPCRSKGDGDY
ELASDVLMDDFLWERIKKSEAELLAEKKCVAHLTGEGNAFCDLPEDTMLPGEV

>gi|1315016558|ref|XP_023156449.1| malate dehydrogenase, cytoplasmic [Zea mays]
MMIGQIGYAIVAMIARGLMLGPDQPVVLHMLDLPKSADALSGVRMELIDAALPLLRGVVATSDEAEAFRG
VSFAVLIGGWPRKEGMQRKDLIAKNVPIYQSQASALQQHAAPNCKVLVVANPANMNALVLKELAPSVPAK
NITCLTRLDHNRALGQISEKLGVHVDDVRNAIVWGNHSSTQFPDASHATARTQHGEKTVRELIADEKWFK
EEFVSVVQQRGEAVIKARKQSSSLSAASAACDHMRDWILGTPKGTWVSMGVCSDGSYGVPKGIFYSFPVT
CEKGEWSILQGEFLSLYQYSRFRKRYNFLFDEDFPAENK

>gi|2286153|gb|AAB64290.1| cytoplasmic malate dehydrogenase [Zea mays]
MAKEPMRVLVTGAAGQIGYALVPMIARGVMLGADQPVILHMLDIPPAAEALNGVKMELVDAAFPLLKGVV
ATTDVVEACTGVNVAVMVGGFPRKEGMERKDVMSKNVSIYKSQASALEAHAAPNCKVLVVANPANTNALI
LKEFAPSIPEKNVTCLTRLDHNRALGQISERLNVQVSDVKNVIIWGNHSSSQYPDVNHATVKTSTGEKPV
RELVSDDEWLNGEFITTVQQRGAAIIKARKFSSALSAASSACDHIRDWVLGTPEGTFVSMGVYSDGSYGV
PSGLIYSFPVTCSGGEWKIVQGLPIDEFSRKKMDATAQELTEEKTLAYSCLE

>gi|1142861419|gb|ONM59903.1| Malate dehydrogenase chloroplastic [Zea mays]
MAAAAIATVSLSSVPREKRPRHCASTFNFNARQFSNSSSHCHSFTLRPRVPRPRAACRVIVAQAGGGYKV
AILGAAGGVGQPLSLLAKMSPLVSALHLYDIAADVEGVAADLSHCNTPARVSGFTGEDELAGCLSGADVV
VVAAGVPRKPGMTREDDRFGANAGVVRELVAAVADHAPPGALVHVISDPVDSTVPVAAEVLKHKGAYDPR
RLLGVTALDVVRANAFVAARKGLPLADVDVPVVGGHAAATILPLLSKARPKAAFTDDEVEELTARVRDAG
AGGSATLSMAYAAARFLEASLRGLDGHGDVYECAYVQSQVVPELPFFACRVRLGRDGVEEVMGSELRALT
DYEARALEALKPTLKASIDKGVAYVQQHQEAALN

>gi|1142854229|gb|ONM52713.1| Malate dehydrogenase cytoplasmic 1 [Zea mays]
MEMMYTDIAQALEANGIEANLNDYLTFFCLGNREVKQEGEYEPEEHPEPDTDYIWGSRGQIGYAIVAMIA
RGLMLGPDQPVVLHMLDLPKSADALSGVRMELIDAALPLLRGVVATSDEAEAFRGVSFAVLIGGWPRKEG
MQRKDLIAKNVPIYQSQASALQQHAAPNCKVLVVANPANMNALVLKELAPSVPAKNITCLTRLDHNRALG
QISEKLGVHVDDVRNAIVWGNHSSTQFPDASHATARTQHGEKTVRELIADEKWFKEEFVSVVQQRGEAVI
KARKQSSSLSAASAACDHMRDWILGTPKGTWVSMGVCSDGSYGVPKGIFYSFPVTCEKGEWSILQGEFLS
LYQYSRFCRTLSREGCYCRCFLQSPYSCS

>gi|1142834248|gb|AQK92334.1| Malate dehydrogenase 2 mitochondrial [Zea mays]
MRPSLLKSTAELLRRSRGYASSANPERKVAILGAAGGIGQPLSLLMKLNPLVSSLSLYDIAGTPGVAADV
SHINSPALVPPCSARSSGLARTELDWIRAHWFLLLQVKGFMGDDQLGEALEGSDIVIIPAGVPRKPGMTR
DDLFNINAGIVKALCTAIAKHCPNALVNMISNPVNSTVPIAAEVFKKAGTYDEKKLFGVTTLDVVRAKTF
YAGKAGVPVTEVNVPVVGGHAGITILPLFSQATPASNSLSQEDIEALTKRTQDGGTEVVEAKAGKGSATL
SMAYAGAVFADACLKGLNGVPDIVECSFVQSTVTELPFFASKVRLGKNGVEEVLGLGELNDFEKKGLESL
KVELKSSIDKGIKFAHGS

>gi|1142834247|gb|AQK92333.1| Malate dehydrogenase 2 mitochondrial [Zea mays]
MRPSLLKSTAELLRRSRGYASSANPERKVAILGAAGGIGQPLSLLMKLNPLVSSLSLYDIAGTPGVAADV
SHINSPALVPPCSARSSGLARTELDWIRAHWFLLLQVKGFMGDDQLGEALEGSDIVIIPAGVPRKPGMTR
DDLFNINAGIVKALCTAIAKHCPNALVNMISNPVNSTVPIAAEVFKKAGTYDEKKLFGVTTLDVVRAKTF
YAGKAGVPVTEVNVPVVGGHAGITILPLFSQATPASNSLSQEDIEALTKRTQDGGTEVVEAKAGKGSATL
SMAYAGAVFADACLKGLNGVPDIVECSFVQSTVTELPFFASKVRLGKNGVEEVLGLGELNDFEKKGLESL
KVELKSSIDKGIKFAHGS

>gi|1142701145|gb|AQK65069.1| Malate dehydrogenase cytoplasmic 1 [Zea mays]
MAKEPMRVLVTGAAGQIGYALVPMIARGVMLGADQPVILHMLDIPPAAEALNGVKMELVDAAFPLLKGVV
ATTDVVEACTGVNVAVMVGGFPRKEGMERKDVMSKNVSIYKTQASALEAHAAPNCKVLVVANPANTNALI
LKEFAPSIPDRNVTCLTRLDHNRALGQISERLSVQVSDVKNVIIWGNHSSTQYPDVNHATVKTSTGEKPV
RELVADDEWLNGEFITTVQQRGAAIIKARKFSSALSAASSACDHIRDWVLGTPEGTFVSMGVYSDGSYGV
PSGLIYSFPVTCSGGEWKIVQGMIVVVLKVKT

>gi|1142674674|gb|ONM32717.1| putative malate dehydrogenase glyoxysomal [Zea mays]
MGQQQQGPAARRMATLASHLRHPSVSHPQMEDVPLLRGSNCRAKGAAPGFKVAILGAAGGIGQPLALLMK
MNPLVSVLHLYDVVNAPGVTADISHMNTGAVVRGFLGQPQLENALAGMDLVIIPAGVPRKPGMTRDDLFN
INAGIVRTLCEGIAKCCPNAIVNVISNPVNSTVPIAAEVFKKAGTYDPKRLLGVTTLDVVRANTFVGEVL
GLDPREVNVPVIGGHAGITILPLLSQVNPSCSFTSEEVKYLTSRIQNGGTEVVEAKAGAGSATLSMAYAA
AKFADACLRGLRGDAGIIECSYVASQVTELPFFASKVRLGRCGIEEILPLGPLNEFERSGLEKAKKELAE
SIQKGVSFIK

>gi|1142655934|gb|ONM15256.1| Malate dehydrogenase cytoplasmic 1 [Zea mays]
MLPSSLLQRLASWCPWLLRDEPKQPVKVLVTGAAGQIGYAIVAMIARGLMLGPDQPVVLHMLDLPKSTDA
LSGVRMELIDAALPLLRGVVATSDEAEAFRGVSFAVLIGGWPRKEGMQRKDLIANNVPIYQSQAFALQQH
AAPNCKVLVVANPANTNALVLKELAPAVPAKNITCLTRLDHNRALGQISEKLGVHVGDVRNAIVWGNHSS
TQFPDASHAIARTQHGEKPVRELIADEKWFKEEFVTVVQQRGEAVIKARKQSSSLSAASAACNHMRDWIL
GTPKGTWVSMGVCSDGSYGVPKGIFYSFPVTCEKGEWSIVQGEFLSLYQIGSNSSTTVLDMICLLFEVLR
LMTSHDPRWSFRRMNSMKRGPWRISSSPALKAISRSLVYT

>gi|1142636714|gb|ONM05777.1| Malate dehydrogenase, cytoplasmic [Zea mays]
MAKEPMRVLVTGAAGQIGYALVPMIARGVMLGADQPVILHMLDIPPAAEALNGVKMELVDAAFPLLKGVV
ATTDVVEACTGVNVAVMVGGFPRKEGMERKDVMSKNVSIYKSQASALEAHAAPNCKVLVVANPANTNALI
LKEFAPSIPEKNVTCLTRLDHNRALGQISERLNVQVSDVKNVIIWGNHSSSQYPDVNHATVKTSTGEKPV
RELVSDDEWLNGEFITTVQQRGAAIIKARKFSSALSAASSACDHIRDWVLGTPEGTFVSMGVYSDGSYGV
PSGLIYSFPVTCSGGEWKIVQGLPIDEFSRKKMDATAQELTEEKTLAYSCLE

>gi|195619966|gb|ACG31813.1| malate dehydrogenase, glyoxysomal precursor [Zea mays]
MQPDANAPSHRLARVAAHLNPQRPQMEEGASALRLVVCRAKGGAPGFKVAILGAAGGIGQPLSLLMKMNP
LVSVLHLYDVVNTPGVTADVSHMDTSAVVRGFLGAQQLDAALTGMDLVIIPAGLPRKPGMTRDDLFNKNA
GIVRTLCEGVARCCPNAIVNLISNPVNSTVPIAAEVFKKAGTYDPKRLLGVTTLDVARANTFVAEVLGVD
PRDVSVPVVGGHAGITILPLLSQVTPPSSFTQDETRYLTDRIQNGGTEVVEAKAGSGSATLSMAFAASKF
ADACLQAMRGEAGIVECSYVASEVTELPFFATKVRLGRGGAEEILPLGPLNDFERAGLEAAKKELGESIQ
KGIAFMSK

>gi|195612678|gb|ACG28169.1| malate dehydrogenase 1 [Zea mays]
MGLSTVYSPAGPRLVPAPLGRCRSAQPRRPRRAPLATVRCSVDATKQAQDGVATAVATEAPASRKECFGV
FCTTYDLKAEDKTKSWKKLVNVAVSGAAGMISNHLLFKLASGEVFGQDQPIPLKLLGSERSFQALEGVAM
ELEDSLYPLLREVSIGIDPYVVFQDVDWALLIGAKPRGPGMERAALLDINGQIFADQGKALNAVASRNAK
VLVVGNPCNTNALICLKNAPNIPAKNFHALTRLDENRAKCQLALKAGVFYDKVSNVTIWGNHSTTQVPDF
LNAKIDGRPVKEVIKDTKWLEEEFTLTVQKRGGVLIQKWGRSSAASTAVSIVDAIRSLVTPTPEGDWFST
GVYTTGNPYGIAEDIMFSMPCRSKGDGDYELASDVLMDDFLWERIKKSEAELLAEKKCVAHLTGEGNAFC
DLPEDTMLPGEV

>gi|195607842|gb|ACG25751.1| malate dehydrogenase, cytoplasmic [Zea mays]
MAKEPMRVLVTGAAGQIGYALVPMIARGVMLGADQPVILHMLDIPPAAEALNGVKMELVDAAFPLLKGVV
ATTDVVEACTGVNVAVMVGGFPRKEGMERKDVMSKNVSIYKTQASALEAHAAPNCKVLVVANPANTNALI
LKEFAPSIPDRNVTCLTRLDHNRALGQISERLSVQVSDVKNVIIWGNHSSTQYPDVNHATVKTSTGEKPV
RELVADDEWLNGEFITTVQQRGAAIIKARKFSSALSAASSACDHIRDWVLGTPEGTFVSMGVYSDGSYGV
PSGLIYSFPVTCSGGEWKIVQGLPIDELSRKKMDATAQELSEEKSLAYSCLE

>gi|195605248|gb|ACG24454.1| malate dehydrogenase, glyoxysomal precursor [Zea mays]
MDQQQQGPAARRMATLASHLRHPSVSHPQMEDVPLLRGSNCRAKGAAPGFKVAILGAAGGIGQPLALLMK
MNPLVSVLHLYDVVNAPGVTADISHMNTGAVVRGFLGQPQLENALAGMDLVIIPAGVPRKPGMTRDDLFN
INAGIVRTLCEGIAKCCPNAIVNVISNPVNSTVPIAAEVFKKAGTYDPKRLLGVTTLDVVRANTFVGEVL
GLDPREVNVPVIGGHAGITILPLLSQVNPSCSFTSEEVKYLTSRIQNGGTEVVEAKAGAGSATLSMAYAA
AKFADACLRGLRGDAGIIECSYVASQVTELPFFASKVRLGRCGIEEILPLGPLNEFERSGLEKAKKELAE
SIQKGVSFIK

>gi|1394916354|gb|PWZ58816.1| Malate dehydrogenase [NADP], chloroplastic [Zea mays]
MGLSTVYSPAGPRLVPAPLGRCRSAQPRRPRRAPLATVRCSVDATKQAQDGVATAVATEAPASRKECFGV
FCTTYDLKAEDKTKSWKKLVNVAVSGAAGMISNHLLFKLASGEVFGQDQPIALKLLGSERSFQALEGVAM
ELEDSLYPLLREVSIGIDPYVVFQDVDWALLIGAKPRGPGMERAALLDINGQIFADQGKALNAVASRNAK
VLVVGNPCNTNALICLKNAPNIPAKNFHALTRLDENRAKCQLALKAGVFYDKVSNVTIWGNHSTTQVPDF
LNAKIDGRPVKEVIKDTKWLEEEFTLTVQKRGGVLIQKWGRSSAASTAVSIVDAIRSLVTPTPEGDWFST
GVYTTGNPYGIAEDIVFSMPCRSKSEAELLAEKKCVAHLTGEGNAFCDLPEDTMLPGEV

>gi|1394916278|gb|PWZ58740.1| Malate dehydrogenase, chloroplastic [Zea mays]
MASTVTFSPVSTQAGLIHKPRNLGATSYAGLKVPSFGSESSFLGRNASLRAAVTTRIVPKAKSGSQISPQ
ASYKVALLGAAGGIGQPLGLLIKMSPLVSELHLYDIANVKGVAADLSHCNTPAQVLDFTGPSELASCLKG
VDVVVIPAGVPRKPGMTRDDLFNINASIVKSLVEAVADNCPEAFIHIISNPVNSTVPIAAEVLKQKGVYN
PKKLFGVTTLDVVRANTFVAQKKNLNLIDVDVPVVGGHAGITILPLLSKTRPSVTFTDEEAEELTKRIQN
AGTEVVEAKAGAGSATLSMAYAAARFVESSLRALAGDPDVYECTFIQSEATDLPFFASRVKLGKSGVESI
VSADLEGVTECEAKALDALKAELKGSIEKGVAFASKQQEAAASV

>gi|1394915792|gb|PWZ58254.1| Malate dehydrogenase, cytoplasmic [Zea mays]
MAKEPMRVLVTGAAGQIGYALVPMIARGVMLGADQPVILHMLDIPPAAEALNGVKMELVDAAFPLLKGVV
ATTDVVEACTGVNVAVMVGGFPRKEGMERKDVMSKNVSIYKSQASALEAHAAPNCKVLVVANPANTNALI
LKEFAPSIPEKNVTCLTRLDHNRALGQISERLNVQVSDVKNVIIWGNHSSSQYPDVNHATVKTSTGEKPV
RELVSDDEWLNGEFITTVQQRGAAIIKARKFSSALSAASSACDHIRDWVLGTPEGTFVSMGVYSDGSYGV
PSGLIYSFPVTCSGGEWKIVQGLPIDEFSRKKMDATAQELTEEKTLAYSCLE

>gi|1394914363|gb|PWZ56825.1| Malate dehydrogenase, glyoxysomal [Zea mays]
MQPDANAPSHRLARVAAHLNPQRPQMEEGASALRPVVCRAKGGAPGFKVAILGAAGGIGQPLSLLMKMNP
LVSVLHLYDVVNTPGVTADVSHMDTSAVVRGFLGAQQLDAALTGMDLVIIPAGLPRKPGMTRDDLFNKNA
GIVRTLCEGVARCCPNAIVNLISNPVNSTVPIAAEVFKKAGTYDPKRLLGVTTLDVARANTFVAEVLGVD
PRDVSVPVVGGHAGITILPLLSQVTPPSSFTQDETRYLTDRIQNGGTEVVEAKAGSGSATLSMAFAAAKF
ADACLRAMRGEAGIVECSYVASEVTELPFFATKVRLGRGGAEEILPLGPLNDFERAGLEAAKKELGESIQ
KGIAFMSK

>gi|1394896660|gb|PWZ40914.1| Malate dehydrogenase, cytoplasmic [Zea mays]
MLPSSLLQRLASWCPWLLRDEPKQPVKVLVTGAAGQIGYAIVAMIARGLMLGPDQPVVLHMLDLPKSADA
LSGVRMELIDAALPLLRGVVATSDEAEAFRGVSFAVLIGGWPRKEGMHRKDLIAKNVSIYQSQASALQQH
AAPNCKVLVVANPANTNALVLKELAPVVPAKNITYLTRLDHNRALGQISEKLGVHVGHVRNAIVWGNHSS
TQFPDVSHAIARTQHGEKPVRELIADEKWFKEEFVSVVQQRGEAVIKARKQSSSLSAASAACDHMRDWIL
GTPKGTWVSMGVCSDGSYGVPKGIFYSFPVTCEKGEWSIVQGEFLSLYQIGSDNSTTVLDMICLLFEVLR
LMTSHNPRWSFRRMNSMKRGPWRMSSSSALKAISRSLVYT

>gi|1394886561|gb|PWZ31152.1| Malate dehydrogenase, mitochondrial [Zea mays]
MRPSLMRSTSQLLRRRSYSSASGQPERKVAILGAAGGIGQPLSLLMKLNPLVSSLSLYDIAGTPGVAADV
SHINSPALVKGFMGDEQLGEALEGSDVVIIPAGVPRKPGMTRDDLFNINAGIVKNLSTAIAKYCPNALVN
MISNPVNSTVPIAAEVFKKAGTYDEKKLFGVTTLDVVRAKTFYAGKANLPVTDVNVPVVGGHAGITILPL
FSQATPATNALSDEDIKALTKRTQDGGTEVVEAKAGKGSATLSMAYAGAVFADACLKGLNGVPDIVECSF
VQSTVTELPFFASKVRLGKNGVEEVLGLGELSDFEKEGLEKLKSELKSSIEKGIKFANDN

>gi|1394885279|gb|PWZ29870.1| Malate dehydrogenase, glyoxysomal [Zea mays]
MDQQQQGPAARRMATLASHLRPLPASHPQMEDVPLLRGSNCRAKGAAPGFKVAILGAAGGIGQPLALLMK
MNPLVSVLHLYDVVNAPGVTADISHMNTGAVVRGFLGQPQLENALAGMDLVIIPAGVPRKPGMTRDDLFN
INAGIVRTLCEGIAKCCPNAIVNVISNPVNSTVPIAAEVFKKAGTYDPKRLLGVTTLDVVRANTFVGEVL
GLDPREVNVPVIGGHAGITILPLLSQVNPSCSFTLEEVKYLTSRIQNGGTEVVEAKAGAGSATLSMAYAA
AKFADACLRGLRGDAGIIECSYVASQVTELPFFASKVRLGRCGIEEILPLGPLNEFERSVFHTRTYNYSD
LVWRRQRKSWRRVSRRASLSSSEAGDGQPNIEIDVACFCFLRTYLLISL

>gi|1394881822|gb|PWZ26414.1| Malate dehydrogenase, chloroplastic [Zea mays]
MASTVTFNPVSAQAALIQKPRNLGAISYAGLKMPASVSSGSESSFLGWNASLRAAVTPRIVPKAKSGSQI
SPQASYKVAVLGAAGGIGQPLGLLVKMSPLVSELHLYDIANVKGVAADLSHCNTPAQVLDFTGPSELANC
LKGVDVVVIPAGVPRKPGMTRDDLFNINASIVKTLVEAVADSCPEAFIHIISNPVNSTVPIAAEVLKQKG
VYNPKKLFGVTTLDVVRANTFVAQKKNLKLIDVDVPVVGGHAGITILPLLSKTRPSVTFTDEETEELTKR
IQNAGTEVVDAKAGAGSATLSMAYAAARFVESSLRALAGDPDVYECTFVQSEITDLPFFASRVKLGKNGV
ESVISADLQGMTEYEAKALEALKAELKASIEKGIAFVNKQREAAASV

>gi|1394878623|gb|PWZ23217.1| Malate dehydrogenase, cytoplasmic [Zea mays]
MAKEPMRVLVTGAAGQIGYALVPMIARGVMLGADQPVILHMLDIPPAAEALNGVKMELVDAAFPLLKGVV
ATTDVVEACTGVNVAVMVGGFPRKEGMERKDVMSKNVSIYKTQASALEAHAAPNCKVLVVANPANTNALI
LKEFAPSIPDRNVTCLTRLDHNRALGQISERLSVQVSDVKNVIIWGNHSSTQYPDVNHATVKTSTGEKPV
RELVADDEWLNGEFITTVQQRGAAIIKARKFSSALSAASSACDHIRDWVLGTPEGTFVSMGVYSDGSYGV
PSGLIYSFPVTCSGGEWKIVQGLPIDELSRKKMDATAQELSEEKSLAYSCLE

>gi|1394873368|gb|PWZ17963.1| Malate dehydrogenase, mitochondrial [Zea mays]
MRPALLKSTAELLRRSRGYASSANPERKVAILGAAGGIGQPLSLLMKLNPLVSSLSLYDIAGTPGVAADV
SHINSPALVKGFMGDDQLGEALEGSDVVIIPAGVPRKPGMTRDDLFNINAGIVKGLCTAIAKHCPNALVN
MISNPVNSTVPIAAEVFKKAGTYDEKKLFGVTTLDVVRAKTFYAGKAGVPVTEVNVPVVGGHAGITILPL
FSQATPASNSLSQEDIEALTKRTQDGGTEVVEAKAGKGSATLSMATVGKLCNAPSTFVVHNHIRYAGAVF
ADACLKGLNGVPDIVECSFVQSTVTELPFFASKVRLGKNGVEEVLGLGELNEFEKKGLENLKGELKSSID
KGIKFAHGN

>gi|1394870896|gb|PWZ15492.1| Malate dehydrogenase, chloroplastic [Zea mays]
MSAAAAIAIVSLSSVPRERRPRHSASTFNLNARQFSNSSSHCHSLTLRPAVPRPRAACRVIVAQAGGGYK
VAILGAAGGVGQPLSLLAKMSPLVSALHLYDIAADVEGVAADLSHCNTPARVSGFTGEDELAGCLSGADV
VVVAAGVARKPGMTREDDLFGANAGVVRELVAAVADHAPPGALVHVISDPVDSTVPVAAEVLKHKGAYDP
RRLLGVTALDVVRANAFVAARKGLPLADVDVPVVGGHAAATILPLLSKARPKAAFTDDEVEELTARVRDA
GAGGSATLSMAYAAARFLEASLRGLDGHGDVYECAYVQSQVVPELPFFACRVRLGRDGVEEVMGSELRAL
TDYEARALEALKPTLKASIDKGVAYVQQHQEAALN

>gi|1394870639|gb|PWZ15235.1| Malate dehydrogenase, cytoplasmic [Zea mays]
MWPEGVPESASVQAILDWQRRTMEMMYTDIAQALEANEIEANLNDYLTFFCLGNREVKQEGEYELEEHPE
PDTDYIWGSRGQIGYAIVAMIARGLMLGPDQPVVLHMLDLPKSADALSGVRMELIDATLPLLRGVVATSD
EAEAFRGVSFAVLIGGWPRKEGMQRKDLIAKNVPIYQSQASSLQQHAAPNCKVLVVANPANMNALVLKEL
APSVPAKNITCLTRLDHNRALGQISEKLGVHVDDVRNAIVWGNHSSTQFPDASHATARTQHGEKTVRELI
ADEKWFKEEFVSVVQQRGEAVIKARKQSSSLSAASVACDHMRDWILGTPKGTWVSMGVCSDGSYGVPKSI
FYSFPVTCEKGEWSILQALKIHLCNPFILQWFRKRYNFLFDEDFPAENK

>gi|1394865446|gb|PWZ10043.1| Malate dehydrogenase 2, mitochondrial [Zea mays]
MRPSLLKSTAELLRRSRGYASTANPERKVAILGAAGGIGQPLSLLMKLNPLVSSLSLYDIAGTPGVAADV
SHINSPALVPPCSARSSGLARTELDWIRAHWFLLLQMKGFMGDDQLGEALEGSDIVIIPAGVPRKPGMTR
DDLFNINAGIVKALCTAIAKHCPNALVNMISNPVNSTVPIAAEVFKKAGTYDEKKLFGVTTLDVVRAKTF
YAGKAGVPVTEVNVPVVGGHAGITILPLFSQATPASNSLSQEDIEALTKRTQDGGTEVVEAKAGKGSATL
SMAYAGAVFADACLKGLNGVPDIVECSFVQSTVTELPFFASKVRLGKNGVEEVLGLGELNDFEKKGLESL
KVELKSSIEKGIKFAHGN

>gi|226766|prf||1604473A NADP malate dehydrogenase
MGLSTVYSPAGPRLVPAPLGRCRSAQPRRPRRAPLATVRCSVDATKQAQDGVATAVATEAPASRKECFGV
FCTTYDLKAEDKTKSWRKLVNVAVSGAAGMISNHLLFKLASGEVFGQDQPIALKLLGSERSFQALEGVAM
ELEDSLYPLLREVSIGIDPYVVFQDVDWALLIGAKPRGPGMERAALLDINGQIFADQGKALNAVASRNDE
VLVVGNPCNTNALICLKNAPNIPAKNFHALTRLDENRAKCQLALKAGVFYDKVSNVTIWGNHSTTQVPDF
LNAKIDGRPVKEVIKDTKWLEEEFTLTVQKRGGVLIQKWGRSSAASTAVSIVDAIRSLVTPTPEGDWFST
GVYTTGNPYGIAEDIVFSMPCRSKGDGDYELASDVLMDDFLWERIKKSEAELLAEKKCVAHLTGEGNAFC
DLPEDTMLPGEV

>gi|18202485|sp|Q08062.2|MDHC_MAIZE RecName: Full=Malate dehydrogenase, cytoplasmic
MAKEPMRVLVTGAAGQIGYALVPMIARGVMLGADQPVILHMLDIPPAAEALNGVKMELVDAAFPLLKGVV
ATTDVVEACTGVNVAVMVGGFPRKEGMERKDVMSKNVSIYKSQASALEAHAAPNCKVLVVANPANTNALI
LKEFAPSIPEKNVTCLTRLDHNRALGQISERLNVQVSDVKNVIIWGNHSSSQYPDVNHATVKTSTGEKPV
RELVSDDEWLNGEFITTVQQRGAAIIKARKFSSALSAASSACDHIRDWVLGTPEGTFVSMGVYSDGSYGV
PSGLIYSFPVTCSGGEWKIVQGLPIDEFSRKKMDATAQELTEEKTLAYSCLE

>gi|126888|sp|P15719.1|MDHP_MAIZE RecName: Full=Malate dehydrogenase [NADP], chloroplastic; AltName: Full=NADP-MDH; Flags: Precursor
MGLSTVYSPAGPRLVPAPLGRCRSAQPRRPRRAPLATVRCSVDATKQAQDGVATAVATEAPASRKECFGV
FCTTYDLKAEDKTKSWRKLVNVAVSGAAGMISNHLLFKLASGEVFGQDQPIALKLLGSERSFQALEGVAM
ELEDSLYPLLREVSIGIDPYVVFQDVDWALLIGAKPRGPGMERAALLDINGQIFADQGKALNAVASRNDE
VLVVGNPCNTNALICLKNAPNIPAKNFHALTRLDENRAKCQLALKAGVFYDKVSNVTIWGNHSTTQVPDF
LNAKIDGRPVKEVIKDTKWLEEEFTLTVQKRGGVLIQKWGRSSAASTAVSIVDAIRSLVTPTPEGDWFST
GVYTTGNPYGIAEDIVFSMPCRSKGDGDYELASDVLMDDFLWERIKKSEAELLAEKKCVAHLTGEGNAFC
DLPEDTMLPGEV

>gi|415315|dbj|BAA03949.1| NADP-dependent malic enzyme [Oryza sativa]
MLSARAAATAAAAAASPLWKRGEGGSSGSGSGCTSCREVRRRAAVRVRTPVPRRVEAVAMESAAETEKKE
EVAAAGGGVEDMATEEVPVTPWAFSVASGYTLLRDPHHNKGLAFSEKERDAHYLRGLLPPAVVSQDLQVK
KIMHNLRQYSVPLQRYMAMMDLQERNERLFYKLLIDNVEELLPVVYTPTVGEACQKYGSIFRQPQGLYVS
LKDKGKVLDVLRNWPERNIQVIVVTDGERILGLGDLGCQGMGIPVGKLSLYTALGGVRPSACLPITIDVG
TNNEQLLNDEFYIGLRQRRATGKEYHELMEEFMSAVKQIYGEKVLIQFEDFANHNAFDLLAKYSKSHLVF
NDDIQGTASVVLAGLLSSLKVVGGTLAEHTYLFLGAGEAGTGIAELIALEISKQTKAPIEECRKKVWLLD
SKGLIVNSRKESLQAFKKPWAHEHEPVTTLLDAVQSIKPTVLIGTSGVGKTFTKEVIEAMASFNERPVIF
SLANPTSHSECTAEEAYNWSQGRAVFASGSPFDPVEYNGKIHVPGQSNNAYIFPGFGLGVVISGAVRVHE
DMLLAASETLADQATQENFEKGSIFPPFTNIRKISARIAATVAAKAYELGLATRLPQPRDLEKYAESCMY
TPVYRSYR

>gi|530723011|gb|AGT42314.1| NADP-dependent malic enzyme [Oryza sativa Japonica Group]
MLSARAAATAAAAAASPLWKRGEGGSSGSGSGCTSCREVRRRAAAVRVRAAVPRRVEAVAMESAAETEKK
EEVAAAGGGVEDMATEEVPVTPWAFSVASGYTLLRDPHHNKGLAFSEKERDAHYLRGLLPPAVVSQDLQV
KKIMHNLRQYSVPLQRYMAMMDLQERNERLFYKLLIDNVEELLPVVYTPTVGEACQKYGSIFRQPQGLYV
SLKDKGKVLDVLRNWPERNIQVIVVTDGERILGLGDLGCQGMGIPVGKLSLYTALGGVRPSACLPITIDV
GTNNEQLLNDEFYIGLRQRRATGKEYHELMEEFMSAVKQIYGEKVLIQFEDFANHNAFDLLAKYSKSHLV
FNDDIQGTASVVLAGLLSSLKVVGGTLAEHTYLFLGAGEAGTGIAELIALEISKQTKAPIEECRKKVWLL
DSKGLIVNSRKESLQAFKKPWAHEHEPVTTLLDAVQSIKPTVLIGTSGVGKTFTKEVIEAMASFNERPVI
FSLSNPTSHSECTAEEAYNWSQGRAVFASGSPFDPVEYNGKIHVPGQSNNAYIFPGFGLGVVISGAVRVH
EDMLLAASETLADQATQENFEKGSIFPPFTNIRKISARIAASVAAKAYELGLATRLPQPRDLEKYAESCM
YTPVYRSYR

>gi|1002231787|ref|XP_015614053.1| NADP-dependent malic enzyme [Oryza sativa Japonica Group]
MAGRGEGNGAATMAGVATGGVEDAYGEDRATEDQPITPWAVCVASGHSLLRDPRHNKGLSFTEKERDAHY
LRGLLPPVVLSQELQEKRLLQNVRQFQVPLQRYMALMDLQERNERLFYKLLIDNVEELLPVVYTPTVGEA
CQKYGSIFRRPQGLYISLKEKGRILELLRNWPEKSIQVIVVTDGERILGLGDLGCQGMGIPVGKLALYTA
LGGVRPSACLPITIDVGTNNEDLLKDEFYIGLRQKRATGQEYSDLLDEFMAAIKQNYGQKVLVQFEDFAN
YNAFTLLEKYRANNLVFNDDIQGTAAVVLAGLIAAQKFVSGTLADHTFLFFGAGEAGTGIAELVALEISN
QSKVPVEDARKKIWLLDSKGLIVSSRKDSLQPFKKRYAHEHEPVKDLLDAVKVIKPTALIGSAGVGQSFT
KEVIEAMSSINERPIILALSNPTSQSECTAEQAYSWSKGRAIFGSGSPFDPVKYNDKLFVPAQANNAYIF
PGFGLGVVISGAIRVKDEMILAAAEGLADQVTPEHVDKGLIYPPFSCIRKISANIAARVAAKAYDLGLAS
HLPRPKDLVKYAESCMYSPIYRSYR

>gi|9711835|dbj|BAB07934.1| NADP-dependent malic enzyme [Oryza sativa Japonica Group]
MLSARAAATAAAAAASPLWKRGEGGSSGSGSGCTSCREVRRRAAAVRVRAAAPRRVEAVAMESAAETEKK
EEVAAAGGGVEDMATEEVPVTPWAFSVASGYTLLRDPHHNKGLAFSEKERDAHYLRGLLPPAVVSQDLQV
KKIMHNLRQYSVPLQRYMAMMDLQERNERLFYKLLIDNVEELLPVVYTPTVGEACQKYGSIFRQPQGLYV
SLKDKGKVLDVLRNWPERNIQVIVVTDGERILGLGDLGCQGMGIPVGKLSLYTALGGVRPSACLPITIDV
GTNNEQLLNDEFYIGLRQRRATGKEYHELMEEFMSAVKQIYGEKVLIQFEDFANHNAFDLLAKYSKSHLV
FNDDIQGTASVVLAGLLSSLKVVGGTLAEHTYLFLGAGEAGTGIAELIALEISKQTKAPIEECRKKVWLL
DSKGLIVNSRKESLQAFKKPWAHEHEPVTTLLDAVQSIKPTVLIGTSGVGKTFTKEVIEAMASFNERPVI
FSLSNPTSHSECTAEEAYNWSQGRAVFASGSPFDPVEYNGKIHVPGQSNNAYIFPGFGLGVVISGAVRVH
EDMLLAASETLADQATQENFEKGSIFPPFTNIRKISARIAASVAAKAYELGLATRLPQPRDLEKYAESCM
YTPVYRSYR

>gi|9558508|dbj|BAB03427.1| NADP-dependent malic enzyme [Oryza sativa Japonica Group]
MLSARAAATAAAAAASPLWKRGEGGSSGSGSGCTSCREVRRRAAAVRVRAAAPRRVEAVAMESAAETEKK
EEVAAAGGGVEDMATEEVPVTPWAFSVASGYTLLRDPHHNKGLAFSEKERDAHYLRGLLPPAVVSQDLQV
KKIMHNLRQYSVPLQRYMAMMDLQERNERLFYKLLIDNVEELLPVVYTPTVGEACQKYGSIFRQPQGLYV
SLKDKGKVLDVLRNWPERNIQVIVVTDGERILGLGDLGCQGMGIPVGKLSLYTALGGVRPSACLPITIDV
GTNNEQLLNDEFYIGLRQRRATGKEYHELMEEFMSAVKQIYGEKVLIQFEDFANHNAFDLLAKYSKSHLV
FNDDIQGTASVVLAGLLSSLKVVGGTLAEHTYLFLGAGEAGTGIAELIALEISKQTKAPIEECRKKVWLL
DSKGLIVNSRKESLQAFKKPWAHEHEPVTTLLDAVQSIKPTVLIGTSGVGKTFTKEVIEAMASFNERPVI
FSLSNPTSHSECTAEEAYNWSQGRAVFASGSPFDPVEYNGKIHVPGQSNNAYIFPGFGLGVVISGAVRVH
EDMLLAASETLADQATQENFEKGSIFPPFTNIRKISARIAASVAAKAYELGLATRLPQPRDLEKYAESCM
YTPVYRSYR

>gi|54606800|dbj|BAB20887.2| NADP dependent malic enzyme [Oryza sativa Japonica Group]
MESTMKGIRGDNAPCVLDLDDAATVGGGVGDTYGEDCATEEQLVTPWTVSVASGYNLLRDPRYNKGLAFN
ERERETHYLRGLLPPAIVSQELQERKIMHNIRQYQLPLQKYMAMMDLQEGNERLFYKLLIDNVEELLPVV
YTPTVGEACQKYGSIFSRPQGLYISLKEKGKILEVLKNWPERSIQVIVVTDGERILGLGDLGCQGMGIPV
GKLALYTALGGVRPSACLPITLDVGTNNEALPNDEFYIGLRQKRATAQEYADFLHEFMTAVKQNYGEKVL
IQFEDFANHNAFELLAKYGTTHLVFNDDIQGTASVVLSGLVAALKLVGGSLSEHSYLFLGVGEAGTGIAE
LIALEISRQTKAPIEECRKKIWLVDSKGLIVSSRKETLQHFKKPWAHEHEPVGNLLDAVKTIKPTVLIGT
SGKGQTFTQEVVEAISSFNERPVIFALSNPTSQSECTAEQAYTWSKGRAVFASGSPFDPVEYDGKIYVPG
QANNAYIFPGFGLGVVMSGAIRVHDDMLLAASEALAQQVTQENFDKGLTYPPFSNIRKISAHIAANVAAK
AYELGLASRRPRPKDLVKYAESCMYSPLYRNYR

>gi|1002272762|ref|XP_015640686.1| NADP-dependent malic enzyme, chloroplastic-like [Oryza sativa Japonica Group]
MAGGGVEDTYGEDRATEDQLITPWSFSVASGYTLLRDPRHNKGLAFSEAERDAHYLRGLLPPSIVSQELQ
EKKLMHNLRNYTVPLQRYIAMMDLQERNERLFYKLLIDNVEELLPVVYTPTVGEACQKYGSIYRRPQGLY
ISLKDKGKILEVLKNWPERSIQVIVVTDGERILGLGDLGCQGMGIPVGKLSLYTALGGVRPSACLPITID
VGTNNESLLNDEFYIGLKQRRATGEEYHELLEEFMTAVKQNYGEKVLVQFEDFANHNAFDLLAKYSKSHL
VFNDDIQGTASVVLAGLIAALKVVGGTLADHTYLFLGAGEAGTGIAELIALEMSKQTEIPINDCRKKVWL
VDSRGLIVESRKESLQHFKQPFAHEHEPVKTLLEAVQSIKPTVLIGTSGVGKTFTQEVVEAMAAFNEKPV
IFALSNPTSHSECTAEEAYTWTKGSAVFASGSPFDAVEYEGKTYVPGQSNNAYIFPGFGLGVVISGAIRV
HDDMLLAASEALAEQVSEDNFARGLIFPPFTNIRKISAHIAAKVAAKAYELGLASRLPRPDDLVKYAESC
MYTPAYRCYR

>gi|1002234699|ref|XP_015621553.1| NADP-dependent malic enzyme, chloroplastic [Oryza sativa Japonica Group]
MLSARAAATAAAAAASPLWKRGEGGSSGSGSGCTSCREVRRRAAAVRVRAAAPRRVEAVAMESAAETEKK
EEVAAAGGGVEDMATEEVPVTPWAFSVASGYTLLRDPHHNKGLAFSEKERDAHYLRGLLPPAVVSQDLQV
KKIMHNLRQYSVPLQRYMAMMDLQERNERLFYKLLIDNVEELLPVVYTPTVGEACQKYGSIFRQPQGLYV
SLKDKGKVLDVLRNWPERNIQVIVVTDGERILGLGDLGCQGMGIPVGKLSLYTALGGVRPSACLPITIDV
GTNNEQLLNDEFYIGLRQRRATGKEYHELMEEFMSAVKQIYGEKVLIQFEDFANHNAFDLLAKYSKSHLV
FNDDIQGTASVVLAGLLSSLKVVGGTLAEHTYLFLGAGEAGTGIAELIALEISKQTKAPIEECRKKVWLL
DSKGLIVNSRKESLQAFKKPWAHEHEPVTTLLDAVQSIKPTVLIGTSGVGKTFTKEVIEAMASFNERPVI
FSLSNPTSHSECTAEEAYNWSQGRAVFASGSPFDPVEYNGKIHVPGQSNNAYIFPGFGLGVVISGAVRVH
EDMLLAASETLADQATQENFEKGSIFPPFTNIRKISARIAASVAAKAYELGLATRLPQPRDLEKYAESCM
YTPVYRSYR

>gi|1002233238|ref|XP_015620436.1| NADP-dependent malic enzyme isoform X2 [Oryza sativa Japonica Group]
MRALRSRFLPLLARRWQWQWQWQWEFQGRRAARCGLCGEAREEEEEEGKMESTMKGIRGDNAPCVLDLDD
AATVGGGVGDTYGEDCATEEQLVTPWTVSVASGYNLLRDPRYNKGLAFNERERETHYLRGLLPPAIVSQE
LQERKIMHNIRQYQLPLQKYMAMMDLQEGNERLFYKLLIDNVEELLPVVYTPTVGEACQKYGSIFSRPQG
LYISLKEKGKILEVLKNWPERSIQVIVVTDGERILGLGDLGCQGMGIPVGKLALYTALGGVRPSACLPIT
LDVGTNNEALLNDEFYIGLRQKRATAQEYADFLHEFMTAVKQNYGEKVLIQFEDFANHNAFELLAKYGTT
HLVFNDDIQGTASVVLSGLVAALKLVGGSLSEHSYLFLGAGEAGTGIAELIALEISRQTKAPIEECRKKI
WLVDSKGLIVSSRKETLQHFKKPWAHEHEPVGNLLDAVKTIKPTVLIGTSGKGQTFTQEVVEAISSFNER
PVIFALSNPTSQSECTAEQAYTWSKGRAVFASGSPFDPVEYDGKIYVPGQANNAYIFPGFGLGVVMSGAI
RVHDDMLLAALLFALVQISHKMRW

>gi|1002233236|ref|XP_015620425.1| NADP-dependent malic enzyme isoform X1 [Oryza sativa Japonica Group]
MRALRSRFLPLLARRWQWQWQWQWEFQGRRAARCGLCGEAREEEEEEGKMESTMKGIRGDNAPCVLDLDD
AATVGGGVGDTYGEDCATEEQLVTPWTVSVASGYNLLRDPRYNKGLAFNERERETHYLRGLLPPAIVSQE
LQERKIMHNIRQYQLPLQKYMAMMDLQEGNERLFYKLLIDNVEELLPVVYTPTVGEACQKYGSIFSRPQG
LYISLKEKGKILEVLKNWPERSIQVIVVTDGERILGLGDLGCQGMGIPVGKLALYTALGGVRPSACLPIT
LDVGTNNEALLNDEFYIGLRQKRATAQEYADFLHEFMTAVKQNYGEKVLIQFEDFANHNAFELLAKYGTT
HLVFNDDIQGTASVVLSGLVAALKLVGGSLSEHSYLFLGAGEAGTGIAELIALEISRQTKAPIEECRKKI
WLVDSKGLIVSSRKETLQHFKKPWAHEHEPVGNLLDAVKTIKPTVLIGTSGKGQTFTQEVVEAISSFNER
PVIFALSNPTSQSECTAEQAYTWSKGRAVFASGSPFDPVEYDGKIYVPGQANNAYIFPGFGLGVVMSGAI
RVHDDMLLAASEALAQQVTQENFDKGLTYPPFSNIRKISAHIAANVAAKAYELGLASRRPRPKDLVKYAE
SCMYSPLYRNYR

>gi|1002233240|ref|XP_015620445.1| NADP-dependent malic enzyme isoform X3 [Oryza sativa Japonica Group]
MHNIRQYQLPLQKYMAMMDLQEGNERLFYKLLIDNVEELLPVVYTPTVGEACQKYGSIFSRPQGLYISLK
EKGKILEVLKNWPERSIQVIVVTDGERILGLGDLGCQGMGIPVGKLALYTALGGVRPSACLPITLDVGTN
NEALLNDEFYIGLRQKRATAQEYADFLHEFMTAVKQNYGEKVLIQFEDFANHNAFELLAKYGTTHLVFND
DIQGTASVVLSGLVAALKLVGGSLSEHSYLFLGAGEAGTGIAELIALEISRQTKAPIEECRKKIWLVDSK
GLIVSSRKETLQHFKKPWAHEHEPVGNLLDAVKTIKPTVLIGTSGKGQTFTQEVVEAISSFNERPVIFAL
SNPTSQSECTAEQAYTWSKGRAVFASGSPFDPVEYDGKIYVPGQANNAYIFPGFGLGVVMSGAIRVHDDM
LLAASEALAQQVTQENFDKGLTYPPFSNIRKISAHIAANVAAKAYELGLASRRPRPKDLVKYAESCMYSP
LYRNYR

>gi|37694731|gb|AAQ99276.1| NADP malic enzyme [Oryza sativa Japonica Group]
MAGGGVEDTYGEDRATEDQLITPWSFSVASGYTLLRDPRHNKGLAFSEAERDAHYLRGLLPPSIVSQELQ
EKKLMHNLRNYTVPLQRYIAMMDLQERNERLFYKLLIDNVEELLPVVYTPTVGEACQKYGSIYRRPQGLY
ISLKDKGKILEVLKNWPERSIQVIVVTDGERILGLGDLGCQGMGIPVGKLSLYTALGGVRPSACLPITID
VGTNNESLLNDEFYIGLKQRRATGEEYHELLEEFMTAVKQNYGEKVLVQFEDFANHNAFDLLAKYSKSHL
VFNDDIQGTASVVLAGLIAALKVVGGTLADHTYLFLGAGEAGTGIAELIALEMSKQTEIPINDCRKKVWL
VDSRGLIVESRKESLQHFKQPFAHEHEPVKTLLEAVQSIKPTVLIGTSGVGKTFTQEVVEAMAAFNEKPV
IFALSNPTSHSECTAEEAYTWTKGSAVFASGSPFDAVEYEGKTYVPGQSNNAYIFPGFGLGVVISGAIRV
HDDMLLAASEALAEQVSEDNFARGLIFPPFTNIRKISAHIAAKVAAKAYELGLASRLPRPDDLVKYAESC
MYTPAYRCYR

>gi|38261493|gb|AAR15892.1| cytosolic NADP malic enzyme [Oryza sativa Indica Group]
MAGRGEGNGAATMAGVATGGVEDAYGEDRATEDQPITPWAVCVASGHSLLRDPRHNKGLSFTEKERDAHY
LRGLLPPVVLSQELQEKRLLQNVRQFQVPLQRYMALMDLQERNERLFYKLLIDNVEELLPVVYTPTVGEA
CQKYGSIFRRPQGLYISLKEKGRILELLRNWPEKSIQVIVVTDGERILGLGDLGCQGMGIPVGKLALYTA
LGGVRPSACLPITIDVGTNNEDLLKDEFYIGLRQKRATGQEYSDLLDEFMAAIKQNYGQKVLVQFEDFAN
YNAFTLLEKYRANNLVFNDDIQGTAAVVLAGLIAAQKFVSGTLADHTFLFFGAGEAGTGIAELVALEISN
QSKVPVEDARKKIWLLDSKGLIVSSRKDSLQPFKKRYAHEHEPVKDLLDAVKVIKPTALIGSAGVGQSFT
KEVIEAMSSINERPIILALSNPTSQSECTAEQAYSWSKGRAIFGSGSPFDPVKYNDKLFVPAQANNAYIF
PGFGLGVVISGAIRVKDEMILAAAEGLADQVTPEHVDKGLIYPPFSCIRKISANIAARVAAKAYDLGLAS
HLPRPKDLVKYAESCMYSPIYRSYR

>gi|57899974|dbj|BAD87910.1| cytosolic NADP malic enzyme [Oryza sativa Japonica Group]
MAGRGEGNGAATMAGVATGGVEDAYGEDRATEDQPITPWAVCVASGHSLLRDPRHNKGLSFTEKERDAHY
LRGLLPPVVLSQELQEKRLLQNVRQFQVPLQRYMALMDLQERNERLFYKLLIDNVEELLPVVYTPTVGEA
CQKYGSIFRRPQGLYISLKEKGRILELLRNWPEKSIQVIVVTDGERILGLGDLGCQGMGIPVGKLALYTA
LGGVRPSACLPITIDVGTNNEDLLKDEFYIGLRQKRATGQEYSDLLDEFMAAIKQNYGQKVLVQFEDFAN
YNAFTLLEKYRANNLVFNDDIQGTAAVVLAGLIAAQKFVSGTLADHTFLFFGAGEAGTGIAELVALEISN
QSKVPVEDARKKIWLLDSKGLIVSSRKDSLQPFKKRYAHEHEPVKDLLDAVKVIKPTALIGSAGVGQSFT
KEVIEAMSSINERPIILALSNPTSQSECTAEQAYSWSKGRAIFGSGSPFDPVKYNDKLFVPAQANNAYIF
PGFGLGVVISGAIRVKDEMILAAAEGLADQVTPEHVDKGLIYPPFSCIRKISANIAARVAAKAYDLGLAS
HLPRPKDLVKYAESCMYSPIYRSYR

>gi|57899543|dbj|BAD87057.1| putative NADP-dependent malic protein [Oryza sativa Japonica Group]
MGIPVGKLALYTALGGVRPSACLPITLDVGTNNEALLNDEFYIGLRQKRATAQEYADFLHEFMTAVKQNY
GEKVLIQFEDFANHNAFELLAKYGTTHLVFNDDIQGTASVVLSGLVAALKLVGGSLSEHSYLFLGAGEAG
TGIAELIALEISRQTKAPIEECRKKIWLVDSKGLIVSSRKETLQHFKKPWAHEHEPVGNLLDAVKTIKPT
VLIGTSGKGQTFTQEVVEAISSFNERPVIFALSNPTSQSECTAEQAYTWSKGRAVFASGSPFDPVEYDGK
IYVPGQANNAYIFPGFGLGVVMSGAIRVHDDMLLAASEALAQQVTQENFDKGLTYPPFSNIRKISAHIAA
NVAAKAYELGLASRRPRPKDLVKYAESCMYSPLYRNYR

>gi|57899542|dbj|BAD87056.1| putative NADP-dependent malic protein [Oryza sativa Japonica Group]
MHNIRQYQLPLQKYMAMMDLQEGNERLFYKLLIDNVEELLPVVYTPTVGEACQKYGSIFSRPQGLYISLK
EKGKILEVLKNWPERSIQVIVVTDGERILGLGDLGCQGMGIPVGKLALYTALGGVRPSACLPITLDVGTN
NEALLNDEFYIGLRQKRATAQEYADFLHEFMTAVKQNYGEKVLIQFEDFANHNAFELLAKYGTTHLVFND
DIQGTASVVLSGLVAALKLVGGSLSEHSYLFLGAGEAGTGIAELIALEISRQTKAPIEECRKKIWLVDSK
GLIVSSRKETLQHFKKPWAHEHEPVGNLLDAVKTIKPTVLIGTSGKGQTFTQEVVEAISSFNERPVIFAL
SNPTSQSECTAEQAYTWSKGRAVFASGSPFDPVEYDGKIYVPGQANNAYIFPGFGLGVVMSGAIRVHDDM
LLAASEALAQQVTQENFDKGLTYPPFSNIRKISAHIAANVAAKAYELGLASRRPRPKDLVKYAESCMYSP
LYRNYR

>gi|109896185|sp|P43279.2|MAOC_ORYSJ RecName: Full=NADP-dependent malic enzyme, chloroplastic; Short=NADP-ME; Flags: Precursor
MLSARAAATAAAAAASPLWKRGEGGSSGSGSGCTSCREVRRRAAAVRVRAAAPRRVEAVAMESAAETEKK
EEVAAAGGGVEDMATEEVPVTPWAFSVASGYTLLRDPHHNKGLAFSEKERDAHYLRGLLPPAVVSQDLQV
KKIMHNLRQYSVPLQRYMAMMDLQERNERLFYKLLIDNVEELLPVVYTPTVGEACQKYGSIFRQPQGLYV
SLKDKGKVLDVLRNWPERNIQVIVVTDGERILGLGDLGCQGMGIPVGKLSLYTALGGVRPSACLPITIDV
GTNNEQLLNDEFYIGLRQRRATGKEYHELMEEFMSAVKQIYGEKVLIQFEDFANHNAFDLLAKYSKSHLV
FNDDIQGTASVVLAGLLSSLKVVGGTLAEHTYLFLGAGEAGTGIAELIALEISKQTKAPIEECRKKVWLL
DSKGLIVNSRKESLQAFKKPWAHEHEPVTTLLDAVQSIKPTVLIGTSGVGKTFTKEVIEAMASFNERPVI
FSLSNPTSHSECTAEEAYNWSQGRAVFASGSPFDPVEYNGKIHVPGQSNNAYIFPGFGLGVVISGAVRVH
EDMLLAASETLADQATQENFEKGSIFPPFTNIRKISARIAASVAAKAYELGLATRLPQPRDLEKYAESCM
YTPVYRSYR

>gi|514781735|ref|XP_004969917.1| NADP-dependent malic enzyme [Setaria italica]
MASVSAVLLQRASSRAREYLHLQRAAGGTVALHLERLHYWWWSSGGGRFGARAAHGMAGSGELKNGGVTG
GVEDAYGEDRATEDQPVTPWAVCIASGHSILRDPRHNKGLSFTEKERDAHYLRGLLPPVVLSQDLQEKRL
LQNVRQFEVPLQRYMALMDLQERNERLFYKLLIDNVEELLPVVYTPTVGEACQKYGSIFRRPQGLYISLK
EKGRILEVLRNWPEKSIQVIVVTDGERILGLGDLGCQGMGIPVGKLALYTALGGVRPSACLPITIDVGTN
NENLLKDEFYIGLKQRRATGQEYSELLDEFMTAVRQNYGQKVLVQFEDFANHNAFTLLEKYRENHLVFND
DIQGTAAVVLGGLIAALKSVGGTLADHTFLFFGAGEAGTGIAELVALEISGQAKVSVEEARKKIWLVDSK
GLIVTSRNETLQPFKKRYAHEHEPVKDLLGAVKAIRPTALIGSAGVGQSFTKEVIEAMSSINERPIILAL
SNPTSQSECTAEQAYTWSRGRAIFGSGSPFDPVKYNDKLFVPAQANNAYIFPGFGLGVVISGAVRVTDDM
VLAAAEGLADQVTPEHIDKGLIYPPFSIIRKISANIAARVAAKAYDLGLASQLPRPKNLVKYAESCMYTP
VYRSYR

>gi|514781249|ref|XP_004969797.1| NADP-dependent malic enzyme isoform X2 [Setaria italica]
MKEVPVGGPPCKPDVDAAAAVGGGGIEDAYGEDRATEEQLVTPWTLTVASGYNLMRDPRYNKGLAFTERE
RETHYLRGLLPPAIVSQELQERKIMNNIRQYQVPLQRYVAMMDLQERNERLFYKLLIDNVEELLPVVYTP
TVGEACQKYGSIFSRSQGLYISLKEKGKILEVLKNWPERSIQVIVVTDGERILGLGDLGCQGMGIPVGKL
ALYTALGGVRPSACLPITLDVGTNNEQLLNDEFYIGLRQRRATGQEYADFLQEFMTAVKQNYGEKVLIQF
EDFANHNAFELLARYGTTHLVFNDDIQGTASVVLAGLIAAQKLLGGTLADHTFLFLGAGEAGTGIAELIA
LEISRQTKAPLEECRKKIWLVDSKGLIVSSRKESLQHFKKPWAHEHETVGNLLDAVNAIKPTVLIGTSGK
GQTFTQDVIEAISSFNERPIILSLSNPTSQSECTAEQAYTWSKGRAVFATGSPFDPVEYDGKIHVPGQAN
NAYIFPGFGLGVVMSGAIRVHDDMLLAASEALAQQVSEENFEKGLIYPPFSNIRKISAHIAANVAAKAYE
LGLASRRPRPKDLVKYAESCMYSPVYRNYR

>gi|514781245|ref|XP_004969796.1| NADP-dependent malic enzyme isoform X1 [Setaria italica]
MRALRARFLPRLLPRRQCQWEEGGPRRAPEERGVVEAAARSLWWWWWCAGGRRWFSAAEMESTLKGIRGC
DAPSVLDMDDAATVAGGVGDTYGEDCATEDQLVTPWTVSVASGYNLMRDPRYNKGLAFTERERETHYLRG
LLPPAIVSQELQERKIMNNIRQYQVPLQRYVAMMDLQERNERLFYKLLIDNVEELLPVVYTPTVGEACQK
YGSIFSRSQGLYISLKEKGKILEVLKNWPERSIQVIVVTDGERILGLGDLGCQGMGIPVGKLALYTALGG
VRPSACLPITLDVGTNNEQLLNDEFYIGLRQRRATGQEYADFLQEFMTAVKQNYGEKVLIQFEDFANHNA
FELLARYGTTHLVFNDDIQGTASVVLAGLIAAQKLLGGTLADHTFLFLGAGEAGTGIAELIALEISRQTK
APLEECRKKIWLVDSKGLIVSSRKESLQHFKKPWAHEHETVGNLLDAVNAIKPTVLIGTSGKGQTFTQDV
IEAISSFNERPIILSLSNPTSQSECTAEQAYTWSKGRAVFATGSPFDPVEYDGKIHVPGQANNAYIFPGF
GLGVVMSGAIRVHDDMLLAASEALAQQVSEENFEKGLIYPPFSNIRKISAHIAANVAAKAYELGLASRRP
RPKDLVKYAESCMYSPVYRNYR

>gi|514776393|ref|XP_004968467.1| NADP-dependent malic enzyme, chloroplastic [Setaria italica]
MLSARTAVASAASPASPWKAVGGSKGGSCDGCRTYRESVRRRAATVRVHAAEQRRVQAVAVGTAAETQEG
VAAADGGVVDPYAEDEELPVMPWAYSVASGYTLLRDPHHNKGLAFTEKERDAHYLRGLLPPAVVSQEVQI
KKFMHNLRQYQLPLQRYMAMMDLQERNERLFYRLLIDNVEELLPFVYTPTVGEACQKYGSIFRQPQGLYV
SLRDKGRVLEVLRNWPQRDIQVICVTDGGRILGLGDLGAQGMGIPVGKLALYTALGGVRPSACLPITIDV
GTNNEELLNDEFYIGLRQKRATGKEYHELIEEFMSAVVQIYGEKVLIQFEDFANHNAFDLLEKYSKSHLV
FNDDIQGTASVVLAGLLASLKVVGGTLAEHTYLFLGAGEAGTGIAELIALQISKQTKAPIEECRQKVWLV
DSKGLIVSSRKESLPSFKQPWAHEHEPVSTLFDAVQSIKPTVLIGTSGVGRAFTKEVVEAMASFNERPVI
FSLSNPTSHSECTAEQAYNWTKGRAVFASGSPFNPVEYDGKTFVPGQANNAYIFPGLGLGLIMAGATRVH
EDMLLAASEALADQANQENFEKGSIFPPFSSIRKISAHIAAAVAAKAYELGLATRLPAPRDLVQYAETCM
YNPIYRNYR

>gi|514745465|ref|XP_004960887.1| NADP-dependent malic enzyme, chloroplastic [Setaria italica]
MSSEMEMAGGGVEDAYGEDRATEEHLVTPWAFSVASGYTLLRDPRHNKGLAFSEAERNAHYLRGLLPPAL
ASQELQEKKIMHNLRQYTVPLQRYIAMMDLQERNERLFYKLLIDNVEELLPVVYTPTVGEACQKYGSIYR
RPQGLYISLKDKGKILEVLKNWPERSIQVIVVTDGERILGLGDLGCQGMGIPVGKLSLYTALGGVRPSAC
LPITIDVGTNNETLLNDEFYIGLRQRRATGQEYHELLEEFMTAVKQNYGEKVLTQFEDFANHNAFDLLAK
YSKSHLVFNDDIQGTASVVLAGLLAALKVVGGTLADHTYLFLGAGEAGTGIADLIALEMSKHSETPIDDC
RKKIWLVDSKGLIVESRKESLQHFKQPWAHDHEPLKTLLEAVESIKPTVLIGTSGVGRTFTKEVVEAMAS
FNERPVIFALSNPTSHSECTAEEAYTWSQGRAVFASGSPFDAVEHEGKVYVPGQSNNAYIFPGFGLGVVI
SGAIRVHDDMLLAASEALAEQVTDEHFAKGLIFPPFTNIRTISARIAAKVAEKAYELGLASRLPRPDDLV
KYAQSCMYTPTYRSYR

>gi|30526303|gb|AAP32204.1| NADP-dependent malic enzyme [Sorghum bicolor]
MISARAATVAAASPASPWKRGGGRSEGAGSCDGCSTYRKTVRRRAAAAKVRALPPKRVEAVAIGSAAETE
TEEVVVEVAAANEELPVMPWATSVASGYTLLRDPRHNKGLAFTEKERDAHYLRGLLPPAVVSQELQIKKF
MNNLRQYQLPIQCYMAMMNLQETDERLFYKLLIENVVELLPYVYTPTVGEACQKYGSIFGRPQGLYVSLK
DKGRVLEVLRNWPHRNVQVICVTDGERILGLGDLGCQGMGIPVGKLALYTALGGVDPSACLPITIDVGTN
NEKLLNDEFYIGLRQKRARGEEYDELMEEFMAAVKTFYGEKVLIQFEDFANHNAFDLLEKYSKTHLVFND
DIQGTASVVLAGLLAALKMVGGTLAEQTYLFLGAGEAGTGIAELIALEMSKQTKAPIEECRKKVWLVDSK
GLIVDSRKSSLAPFKKPWAHEHEPLTTLYDAVQSIKPTVLIGTSGVGRTFTKEIVEAMASINERPIIFSL
SNPTSHSECTAEQAYTWTQGRAVFASGSPFAPVEYDGKTFVPGQSNNAYIFPGLGLGLVISGAVRVHEDM
LLAASAALADQATEENFVTGSIFPPFTNIRKISAYIAAAVAAKAYELGLATRLPPPKDLVAYAESCMYSP
VYRNYQ

>gi|1205948162|ref|XP_002456340.2| NADP-dependent malic enzyme [Sorghum bicolor]
MASRGRVGRVKQAGWNRTVRIQPNPTDILEPAYRGGTWRHLSCNVSGADDRHRRRRHPHGLGVRRASTAL
LLARPRIFTAPAHRQLLLSSVALHLEGEGLHWWWSKSNSRGRGGRFGARAAHRMAGSGEGGNGGVPAGGE
VAMAPGVVTGGEEDAYGEDRATEDQPVTPWAVCIASGHSLLRDPRHNKGLSFTEKEREAHYLRGLLPPVV
LSQDLQEKRMLQNVRQFQVPLQRYSALMDLQERNERLFYKLLIDNVEELLPVVYTPTVGEACQKYGSIFR
RPQGLYVSLKDKGRILEVLRNWPEKSIQVIVVTDGERILGLGDLGCQGMGIPVGKLALYTALGGVRPSAC
LPITIDVGTNNEDLLKDEFYIGLKQRRATGQEYSELLDEFMAAVRQNYGQKVLVQFEDFANHNAFTLLEK
YRTNHLVFNDDIQGTAAVVLAGLIAALKSVGGTLADHTFLFFGAGEAGTGIAELVALEISRQAKVSVEEA
RKKIWLVDSKGLIVTSRKETLQPFKKRYAHEHEPVKDLLGAVKAIRPTALIGSAGVGQSFTKEVIEAMSS
INERPIILALSNPTSQSECTAEQAYTWSQGRAIFGSGSPFDPVKYNDKLFVPAQANNAYIFPGFGLGVVI
SGAVRVSDDMVLAAAEGLAEQVTPEHIEKGLIYPPFSIIRKISANIAARVAAKAYDLGMASQLPRPKDLV
KYAESCMYSPVYRTYR

>gi|1205945135|ref|XP_021312641.1| NADP-dependent malic enzyme [Sorghum bicolor]
MESTLKGIRGSDAPCVLDMDDAATVAGGVEDTYGEDRATEEQLVTPWTVSVASGYNLLRDPRYNKGLAFT
ERERETHYLRGLLPPAIVSQELQERKIMNNIRQYQLPLQRYMALMDLQEGNERLFYKLLIDNVEELLPIV
YTPTVGEACQKYGSIFSRPQGLYISLKEKGKILEVLKNWPERSIQVIVVTDGERILGLGDLGCQGMGIPV
GKLSLYTALGGVRPSACLPITLDVGTNNEELLNDEFYIGLRQRRATGQEYTDFLQEFMSAVKQNYGEKVL
IQFEDFANHNAFDLLARYGTTHLVFNDDIQGTASVVLAGLIAAQTLLGGSLADHTYLFLGAGEAGTGIAE
LIALEISRQTKAPIEECRKKIWLVDSKGLIVSTRKESLQHFKKPWAHEHKPVNNLLDAVNAIKPTVLIGT
SGKGQTFTKDVIEAISSFNERPIILALSNPTSQSECTAEQAYTWSKGQAVFATGSPFDPVEYNGKIHVPG
QANNAYIFPGFGLGVVMSGAIRVHDDMLLAASEALAQQVTEENFEKGLIYPPFSNIRKISAHIAANVAAK
AYELGLASRRPRPKDLVKFAESCMYSPIYRNYR

>gi|242089803|ref|XP_002440734.1| NADP-dependent malic enzyme, chloroplastic [Sorghum bicolor]
MAGGGVGDAYGEDRATEEQLITPWAFSVASGYTLLRDPRHNKGLAFTEAERDAHYLRGLLPPSLASQELQ
EKKLMHNLRQYTQPLHRYIAMMDLQERNERLFYKLLIDNVEELLPVVYTPTVGEACQKYGSIYRRPQGLY
ISLKDKGKILEVLKNWPERSIQVIVVTDGERILGLGDLGCQGMGIPVGKLSLYTALGGVRPSACLPITID
VGTNNETLLNDEFYIGLRQKRATGEEYHELLEEFMNAVKQNYGEKVLTQFEDFANHNAFDLLEKYRESHL
VFNDDIQGTASVVLAGLLAALKVVGGTLADHTYLFLGAGEAGTGIAELIALEMSKHAGSPIEECRSKIWL
MDSRGLIVASRIDSLQAFKKPWAHEHEPVETLLEAVQSLKPTVLIGTSGKGGTFTQDVVEAMGAQNEKPV
IFALSNPTSHSECTAEQAYTWTQGRAVFASGSPFPTVELDGKTLVPGQSNNAYIFPGFGLGVVISGAIRV
RDDMLLAASEALAEQVTEEHFAKGLIFPPFTNIRAISARIAAKVAAKAYELGLASRLPRPDDLVKYAESC
MYTPTYRCYR

>gi|242051769|ref|XP_002455030.1| NADP-dependent malic enzyme, chloroplastic [Sorghum bicolor]
MISARAATVAAASPASPWKRGGGRSEGAGSCDGCSTYRKTVRRRAAAAKVRALPPKRVEAVAIGSAAETE
TEEVVVEVAAANEELPVMPWATSVASGYTLLRDPRHNKGLAFTEKERDAHYLRGLLPPAVVSQELQIKKF
MNNLRQYQLPIQCYMAMMNLQETDERLFYKLLIENVVELLPYVYTPTVGEACQKYGSIFGRPQGLYVSLK
DKGRVLEVLRNWPHRNVQVICVTDGERILGLGDLGCQGMGIPVGKLALYTALGGVDPSACLPITIDVGTN
NEKLLNDEFYIGLRQKRARGEEYDELMEEFMAAVKTFYGEKVLIQFEDFANHNAFDLLEKYSKTHLVFND
DIQGTASVVLAGLLAALKMVGGTLAEQTYLFLGAGEAGTGIAELIALEMSKQTKAPIEECRKKVWLVDSK
GLIVDSRKSSLAPFKKPWAHEHEPLTTLYDAVQSIKPTVLIGTSGVGRTFTKEIVEAMASINERPIIFSL
SNPTSHSECTAEQAYTWTQGRAVFASGSPFAPVEYDGKTFVPGQSNNAYIFPGLGLGLVISGAVRVHEDM
LLAASAALADQATEENFVTGSIFPPFTNIRKISAYIAAAVAAKAYELGLATRLPPPKDLVAYAESCMYSP
VYRNYQ

>gi|242051767|ref|XP_002455029.1| NADP-dependent malic enzyme, chloroplastic isoform X1 [Sorghum bicolor]
MMSARTAAASPASAWKRGGGRSEGGGSSCDGCRTYRNTLRRRAAAAKVRAVPPKRVEAVAMGSAAETETQ
EEVEVAATGGVVEDPYGEDSATEELPVTPWAFSVASGYTLLRDPHHNKGLAFTEKERDAHYLRGLLPPAV
VSQELQIKKIMHNLRQYQVPLQRYMAMMDLQERNERLFYKLLIDNVEELLPVVYTPTVGEACQKYGSIFR
QPQGLYVSLRDKGRVLEVLRNWPQRDIQVICVTDGERILGLGDLGCQGMGIPVGKLALYTALGGVRPSAC
LPITIDVGTNNEKLLNDEFYIGLRQKRATGKEYDELMEEFMAAIKQIYGEKVLIQFEDFANHNAFDLLEK
YRKSHLVFNDDIQGTASVVLAGLLAALKMVGGTLAEQTYLFLGAGEAGTGIAELIALEISKQTKAPIEEC
RKKVWLVDSKGLIVDSRKNSLQPFKKPWAHEHEPLGTLYDAVQSIKPTVLIGTSGVGRTFTKEVVEAMAS
FNERPIIFSLSNPTSHSECTAEQAYTWTQGRAVFASGSPFAPVEYDGKTFVPGQSNNAYIFPGLGLGLVI
SGAVRVHEDMLLAASAALADQATEENFVTGSIFPPFTNIRKISAHIAAAVAAKAYELGLATRLPPPRDLV
KYAESCMYTPVYRNYR

>gi|1205981481|ref|XP_002440946.2| NADP-dependent malic enzyme, chloroplastic [Sorghum bicolor]
MISARTAASPASPASAWKRGGGRSEVGGGSSCDGCRTYRNTLRRSAAAAKVRAVPPRRVEAVAMGSAAET
EKEKEEQQEVVAGAGGLVEDHYDEDSAAEEVPIMPWAFSVASGYTLLRDPHHNKGLAFTEKERDAHHLRG
LLPPAVVPQQLQVKKIMHNLRQYQVPLQRYMAMMDLQERNERLFYKLLIDNVEELLPVVYTPTVGEACQK
YGSIFRQPQGLYVSLRDKGKVLEVLRNWPHRNIEVICVTDGERILGLGDLGSQGMGIPVGKLALYTALGG
VRPSACLPITIDVGTNNEKLLNDEFYIGLRQKRATGEEYHELMEEFMAAVKQIYGEKVLVQFEDFANHNA
FDLLAKYSKSHLVFNDDIQGTASVVLAGVLAALKVVGGTLAEHTYLFLGAGEAGTGIAELIALEISKQTK
TPIEECRKKVWLVDSKGLIVDSRKNSLQSFKKPWAHEHEPLTTLYDAVQSIKPTVLIGTSGVGRTFTKEV
VEAMASFNERPIIFSLSNPTSHSECTAEEAYNWTQGRAIFASGSPFDPVEYDGKIFVPGQANNAYIFPGF
GLGLVISGAIRVHEDMLLAASEALAGQATQENFDKGSIFPPFTNIRKISARIAAAVAAKAYELGLATRLP
PPRDLVKYAESCMYTPVYRNYR

>gi|1205944097|ref|XP_021312302.1| NADP-dependent malic enzyme, chloroplastic isoform X2 [Sorghum bicolor]
MHNLRQYQVPLQRYMAMMDLQERNERLFYKLLIDNVEELLPVVYTPTVGEACQKYGSIFRQPQGLYVSLR
DKGRVLEVLRNWPQRDIQVICVTDGERILGLGDLGCQGMGIPVGKLALYTALGGVRPSACLPITIDVGTN
NEKLLNDEFYIGLRQKRATGKEYDELMEEFMAAIKQIYGEKVLIQFEDFANHNAFDLLEKYRKSHLVFND
DIQGTASVVLAGLLAALKMVGGTLAEQTYLFLGAGEAGTGIAELIALEISKQTKAPIEECRKKVWLVDSK
GLIVDSRKNSLQPFKKPWAHEHEPLGTLYDAVQSIKPTVLIGTSGVGRTFTKEVVEAMASFNERPIIFSL
SNPTSHSECTAEQAYTWTQGRAVFASGSPFAPVEYDGKTFVPGQSNNAYIFPGLGLGLVISGAVRVHEDM
LLAASAALADQATEENFVTGSIFPPFTNIRKISAHIAAAVAAKAYELGLATRLPPPRDLVKYAESCMYTP
VYRNYR

>gi|390176211|gb|AFL65183.1| plastid NADP-malic enzyme [Sorghum bicolor]
MISARTAASPASPASAWKRGGGRSEVGGGSSCDGCRTYRNTLRRSAAAAKVRAVPPRRVEAVAMGSAAET
EKEKEEQQEVVAGAGGLVEDHYDEDSAAEEVPIMPWAFSVASGYTLLRDPHHNKGLAFTEKERDAHHLRG
LLPPAVVPQQLQVKKIMHNLRQYQVPLQRYMAMMDLQERNERLFYKLLIDNVEELLPVVYTPTVGEACQK
YGSIFRQPQGLYVSLRDKGRVLEVLRNWPHRNIEVICVTDGERILGLGDLGSQGMGIPVGKLALYTALGG
VRPSACLPVTIDVGTNNEKLLNDEFYIGLRQKRATGEEYHELMEEFMAAVKQIYGEKVLVQFEDFANHNA
FDLLAKYSKSHLVFNDDIQGTASVVLAGVLAALKVVGGTLAEHTYLFLGAGEAGTGIAELIALEISKQTK
TPIEECRKKVWLVDSKGLIVDSRKNSLQSFKKPWAHEHEPLTTLYDAVQSIKPTVLIGTSGVGRTFTKEV
VEAMASFNERPIIFSLSNPTSHSECTAEEAYNWTQGRAIFASGSPFDPVEYDGKIFVPGQANNAYIFPGF
GLGLVISGAIRVHEDMLLAASEALAGQATQENFDKGSIFPPFTNIRKISARIAAAVAAKAYELGLATRLP
PPRDLVKYAESCMYTPVYRNYR

>gi|1005261149|ref|NP_001105383.2| NADP-dependent malic enzyme [Zea mays]
MISARTAAASPASLWKQGGRSEGGGSCDGCRTYRNTLRRAAAAKVRALPSRAVEAVKMGSAAEMEQEEAE
VAAAAAGVVVEDHYGEDSATEELPILPWAFSVASGYTLLRDPHHNKGLAFMEKERDAHHLRGLLPPAVVP
QELQIKKIMHNLRQYQVPLQRYMAMMDLQERNERLFYKLLIDNVEELLPVVYTPTVGEACQKYGSIFRQP
QGLYVSLRDKGKVLEVLRNWPHRNIQVICVTDGERILGLGDLGSQGMGIPVGKLALYTALGGVRPSACLP
ITIDVGTNNEKLLNDEFYIGLRQKRATGEEYHELMEEFMAAVKQIYGEKVLIQFEDFANHNAFNLLAKYS
KSHLVFNDDIQGTASVVLAGLLAALKVVGRTLAEHTYLFLGAGEAGTGIAELIALEISKQTSAPIEECRK
KIWLVDSKGLIVDSRKNSVQSFKKPWAHEHEPLTTLYDAVQSIKPTVLIGTSGVGRTFTKEVVEAMASFN
ERPIIFSLSNPTSHSECTAEEAYNWTQGRVIFASGSPFDPVEYDGKVFVPGQSNNAYIFPGFGLGLVISG
AIRVHEDMLLAASEALAAQATQENFDKGSIFPPFTNIRKISARIAAAVAAKAYELGLATRLPPPRDLVKY
AQSCMYTPVYRNYR

>gi|18460985|gb|AAK91502.1| NADP-dependent malic enzyme [Zea mays]
MISARTAAASPASLWKRGGQSEGGGSCDGCRTYRNTLRRAAAAKVRALPSRAVEAVKMGSAAEVEQEEAE
VAAAADGVVVEDHYGEDSATEELPIMPWAFSVASGYTLLRDPHHNKGLAFTEKERDAHHLRGLLPPAVVP
QELQIKKIMHNLRQYQVPLQRYMAMMDLQERNERLFYKLLIDNVEELLPVVYTPTVGEACQKYGSIFRQP
QGLYVSLRDKGKVLEVLRNWPHRNIQVICVTDGERILGLGDLGSQGMGIPVGKLALYTALGGVRPSACLP
ITIDVGTNNEKLLNDEFYIGLRQKRATGEEYHELMEEFMAAVKQIYGEKVLIQFEDFANHNAFNLLAKYS
KSHLVFNDDIQGTASVVLAGLLAALKVVGGTLAEHTYLFLGAGEGGTGIAELIALEISKQTSAPIEECRK
KIWLVDSKGLIVDSRKNSVQSFKKPWAHEHEGLTTLYDAVQCIKPTVLIGTSGVGRTFTKEVVEAMASFN
ERPIIFSLSNPTSHSECTAEEAYNWTQGRVIFASGSPFDPVEYDGKVFVPGQSNNAYIFPGFGLGLVISG
AIRVHEDMLLAASEALAAQATQENFDKGSIFPPFTNIRKISARIARAVAAKAYELGLATRLPPPRDLVKY
AQSCMYTPVYRNYR

>gi|57867869|gb|AAW57314.1| NADP-dependent malic enzyme [Zea mays]
MASVSVVLLQRSSSRVRGYIRLQRIASSSVTLVLEGEGHWWWSNSRGRDERFGARTVHHMAGSGEGENGG
VPAGGQVAMAPGVVTGGVEDAYGEDRATEDQTVTPWAICIASGHSLLRDPRHNKGLSFTEKERDTHYLRG
LLPPVVLSQDLQEKRMLQNVRQFQIPLQRYTALMDLQERNERLFYKLLIDNVEELLPVVYTPTVGEACQK
YGSIFRRPQGLYISLKEKGRILEVLRNWTEKSIQVIVVTDGERILGLGDLGCQGMGIPVGKLALYTALGG
VRPSACLPVTIDVGTNNKDLLKDEFYIGLKQRRATGQEYSEFLDEFMAAVRQNYGQKVLVQFEDFANHNA
FILLEKYRTNHLVFNDDIQGTAAVVLAGIVAALKSVGGTLADHTFLFFGAGEAGTGIAELVALEISRQAN
VSVEEARKKIWLVDSKGLIVASREETLQPFKKRYAHEHEPVKDLLGAVKAIRPTALIGSAGVGQSFTKEV
IEVMSSINERPIVLALSNPTSQSECTAEQAYTWSQGRAIFGSGSPFDPVKYNDKLFVPAQANNAYIFPGF
GLGVVISGAVRASNDMVLAAAEALAEQVTPEHIEKGLIYPPFSIIRKISANIAARVAAKAYDLGMATQLP
RPKDLVKYAESCMYSPVYRSYR

>gi|226510109|ref|NP_001150965.1| NADP-dependent malic enzyme [Zea mays]
MAGGGVEDVYGEDRATEEQLITPWAFSVASGYTLLRDPRHNKGLAFSEAERDAHYLRGLLPPALASQELQ
EKKLMQNLRRYEQPLHRYIAMMDLQERNERLFYKLLIDNVEELLPVVYTPTVGEACQKYGSIYRRPQGLY
ISLRDKGKILEVLKNWPERSIQVIVVTDGERILGLGDLGCQGMGIPVGKLSLYTALGGVRPSACLPITID
VGTNNEALLKDEFYIGLRQRRATGEEYHELLEEFMTAVKQNYGEKVLTQFEDFANHNAFDLLEKYRESHL
VFNDDIQGTASVVLAGLLAALKVVGGTLADHTYLFLGAGEAGTGIAELIALEMSKHTGSPIEECRPKIWL
MDSKGLIVASRKDSLQAFKKPWAHEHEPVATLLEAVQSLKPTVLIGTSGKGGTFTKEVVEAMASQNEKPV
IFALSNPTSHSECTAEQAYTWTKGRAVFASGSPFDSVELDGKVLVPGQSNNAYIFPGFGLGVVISGAIRV
RDDMLLAASEALAEQVTEEHFAKGLIFPPFTNIRAISARIAAKVAAKAYELGLASRLPRPDDLVKYAESC
MYTPIYRSYR

>gi|320449082|gb|ADW27478.1| NADP-dependent malic enzyme [Zea mays]
MLSTRTAAVAASASPASPWKLGGRSEGGASCDGCRTYRNTLRRRAAPAKVRALPPRRVDAVAMASNAETE
TEKEQEEAAAASEELPVMPWATSVASGYTLLRDPHHNKGLAFTEEERDGHYLRGLLPPAVLSQELQIKKF
MNTLRQYQTPLQRYIAMMNLQETDERLFYKLLIDNVVELLPFVYTPTVGEACQKYGSIFGRPQGLYVSLK
DKGKVLEVLRNWPHRNIQVICVTDGERILGLGDLGCQGMGIPVGKLALYTALGGVDPSVCLPITIDVGTN
NEKLLNDEFYIGLRQKRATGEEYDELIEEFMAAVKQFYGEKVLIQFEDFANHNAFDLLEKYSKSHLVFND
DIQGTASVVLAGLLAALKMVGGTLAEQTYLFLGAGEAGTGIAELIALEISKQTNAPIEECRKKVWLVDSK
GLIVDSRKGSLQPFKKPWAHEREPLKTLYDAVQSIKPTVLIGTSGVGRTFTKEIIEAMSSFNERPIIFSL
SNPTSHSECTAEQAYTWSQGRSIFASGSPFAPVEYEGKTFVPGQSNNAYIFPGLGLGLVISGAVRVHEDM
LLAASKALADQATQDNFEKGSIFPPFTSIRKISAHIAAAVAAKAYELGLATRLPPPSDLMKYAENCMYTP
VYRNYR

>gi|260779779|gb|ACX50497.1| NADP-dependent malic enzyme [Zea mays]
MESTLKGIRGSDAPCVLDLDDAATVAGGVEDTYGEDRATEEQLVTPWTVSVASGYNLLRDPRYNKGLAFT
ERERETHYLRGLLPPAIVSQELQERKIMNNIRQYQLPLQRYMALMDLQEGNERLFYKLLIDNVEELLPIV
YTPTVGEACQKYGSIFSRPQGLYISLKEKGKILEVLKNWPERSIQVIVVTDGERILGLGDLGCQGWDSCG
NFLTLPGRSSSICLLGKLSLYTALGGVRPSACLPITLDVGTNNEELLNDEFYIGLRQRRATGQEYTDFLQ
EFMTAVKQNYGEKVLIQFEDFANHNAFDLLARYGTTHLVFNDDIQGTASVVLAGLIAAQTLLGGSLADHT
YLFLGAGEAGTGIAELIALEISRQTKAPIEECRKKIWLVDSKGLIVSTRKESLQHFKKPWAHEHKPLSNL
LDAVNAIKPTVLIGTSGKGQTFTKDVVEAISSFNERPIILALSNPTSQSECTAEQAYTWSKGQAVFATGS
PFDPVEYNGKIHVPGQANNAYIFPGFGLGVVMSGAIRVHDDMLLAASEALAQQVTEENFEKGLIYPPFSN
IRKISAHIAASVAAKAYELGLASRRPRPKDLVKYAESCMYSPIYRNYR

>gi|195655859|gb|ACG47397.1| NADP-dependent malic enzyme [Zea mays]
MESTLKGIRGSDAPCVLDLDDAATVAGGVEDTYGEDRATEEQLVTPWTVSVASGYNLLRDPRYNKGLAFT
ERERETHYLRGLLPPAIVSQELQERKIMNNIRQYQLPLQRYMALMDLQEGNERLFYKLLIDNVEELLPIV
YTPTVGEACQKYGSIFSRPQGLYISLKEKGKILEVLKNWPERSIQVIVVTDGERILGLGDLGCQGMGIPV
GKLSLYTALGGVRPSACLPITLDVGTNNEELLNDEFYIGLRQRRATGQEYTDFLQEFMSAVKQNYGEKVL
IQFEDFANHNAFDLLARYGTTHLVFNDDIQGTASVVLAGLIAAQTLLGGSLADHTYLFLGAGEAGTGIAE
LIALEISRQTKAPIEECRKKIWLVDSKGLIVSTRKESLQHFKKPWAHEHKPLSNLLDAVNAIKPTVLIGT
SGKGQTFTKDVVEAISSFNERPIILALSNPTSQSECTAEQAYTWSKGQAVFATGSPFDPVEYNGKIHVPG
QANNAYIFPGFGLGVVMSGAIRVHDDMLLAASEALAQQVTEENFEKGLIYPPFSNIRKISAHIAASVAAK
AYELGLASRRPRPKDLVKYAESCMYSPIYRNYR

>gi|195643252|gb|ACG41094.1| NADP-dependent malic enzyme [Zea mays]
MAGGGVEDVYGEDRATEEQLITPWAFSVASGYTLLRDPRHNKGLAFSEAERDAHYLRGLLPPALASQELQ
EKKLMQNLRRYEQPLHRYIAMMDLQERNERLFYKLLIDNVEELLPVVYTPTVGEACQKYGSIYRRPQGLY
ISLRDKGKILEVLKNWPERSIQVIVVTDGERILGLGDLGCQGMGIPVGKLSLYTALGGVRPSACLPITID
VGTNNEALLKDEFYIGLRQRRATGEEYHELLEEFMTAVKQNYGEKVLTQFEDFANHNAFDLLEKYRESHL
VFNDDIQGTASVVLAGLLAALKVVGGTLADHTYLFLGAGEAGTGIAELIALEMSKHTGSPIEECRPKIWL
MDSKGLIVASRKDSLQAFKKPWAHEHEPVATLLEAVQSLKPTVLIGTSGKGGTFTKEVVEAMASQNEKPV
IFALSNPTSHSECTAEQAYTWTKGRAVFASGSPFDSVELDGKVLVPGQSNNAYIFPGFGLGVVISGAIRV
RDDMLLAASEALAEQVTEEHFAKGLIFPPFTNIRAISARIAAKVAAKAYELGLASRLPRPDDLVKYAESC
MYTPIYRSYR

>gi|1394867420|gb|PWZ12017.1| NADP-dependent malic enzyme [Zea mays]
MASVSVVLLQRSSSRVRGYIRLQRIASSSVTLVLEGEGHWWWSNSRGRDERFGARTVHHMAGSGEGENGG
VPAGGQVAMAPGVVTGGVEDAYGEDRATEDQTVTPWAVCIASGHSLLRDPRHNKGLSFTEKERDTHYLRG
LLPPVVLSQDLQEKRMLQNVRQFQIPLQRYTALMDLQERNERLFYKLLIDNVEELLPVVYTPTVGEACQK
GRILEVLRNWTEKSIQVIVVTDGERILGLGDLGCQGMGIPVGKLALYTALGGVRPSAEYSEFLDEFMAAV
RQNYGQKVLVQFEDFANHNAFILLEKYRTNHLVFNDDIQGTAAVVLAGIVAALKSVGGTLADHTFLFFGA
GEAGTGIAELVALEISRQANVSVEEARKKIWLVDSKGLIVASREETLQPFKKRYAHEHEPVKDLLGAVKA
IRPTALIGSAGVGQSFTKEVIEVMSSINERPIVLALSNPTSQSECTAEQAYTWSQGRAIFGSGSPFDPVK
YNDKLFVPAQANNAYIFPGFGLGVVISGAVRVSDDMVLAAAEALAEQVTPEHIEKGLIYPPFSIIRKISA
NIAAHVAAKAYDLGMATQLPRPKDLVKYAESCMYSPVYRSYR

>gi|162463047|ref|NP_001105292.1| NADP malic enzyme 4 [Zea mays]
MASVSVVLLQRSSSRVRGYIRLQRIASSSVTLVLEGEGHWWWSNSRGRDERFGARTVHHMAGSGEGENGG
VPAGGQVAMAPGVVTGGVEDAYGEDRATEDQTVTPWAICIASGHSLLRDPRHNKGLSFTEKERDTHYLRG
LLPPVVLSQDLQEKRMLQNVRQFQIPLQRYTALMDLQERNERLFYKLLIDNVEELLPVVYTPTVGEACQK
YGSIFRRPQGLYISLKEKGRILEVLRNWTEKSIQVIVVTDGERILGLGDLGCQGMGIPVGKLALYTALGG
VRPSACLPVTIDVGTNNKDLLKDEFYIGLKQRRATGQEYSEFLDEFMAAVRQNYGQKVLVQFEDFANHNA
FILLEKYRTNHLVFNDDIQGTAAVVLAGIVAALKSVGGTLADHTFLFFGAGEAGTGIAELVALEISRQAN
VSVEEARKKIWLVDSKGLIVASREETLQPFKKRYAHEHEPVKDLLGAVKAIRPTALIGSAGVGQSFTKEV
IEVMSSINERPIVLALSNPTSQSECTAEQAYTWSQGRAIFGSGSPFDPVKYNDKLFVPAQANNAYIFPGF
GLGVVISGAVRASNDMVLAAAEALAEQVTPEHIEKGLIYPPFSIIRKISANIAARVAAKAYDLGMATQLP
RPKDLVKYAESCMYSPVYRSYR

>gi|162459265|ref|NP_001105313.1| NADP-dependent malic enzyme, chloroplastic precursor [Zea mays]
MLSTRTAAVAASASPASPWKLGGRSEGGASCDGCRTYRNTLRRRAAPAKVRALPPRRVDAVAMVSNAETE
TEKEQEEAAAASEELPVMPWATSVASGYTLLRDPHHNKGLAFTEEERDGHYLRGLLPPAVLSQELQIKKF
MNTLRQYQTPLQRYIAMMNLQETDERLFYKLLIDNVVELLPFVYTPTVGEACQKYGSIFGRPQGLYVSLK
DKGKVLEVLRNWPHRNIQVICVTDGERILGLGDLGCQGMGIPVGKLALYTALGGVDPSVCLPITIDVGTN
NEFLLNDEFYIGLRQKRATGEEYDELIEEFMSAVKQFYGEKVLIQFEDFANHNAFDLLEKYSKSHLVFND
DIQGTASVVLAGLLAALKMVGGTLAEQTYLFLGAGEAGTGIAELIALEISKQTNAPIEECRKKVWLVDSK
GLIVDSRKGSLQPFKKPWAHEHEPLKTLYDAVQSIKPTVLIGTSGVGRTFTKEIIEAMSSFNERPIIFSL
SNPTSHSECTAEQAYTWSQGRSIFASGSPFAPVEYEGKTFVPGQSNNAYIFPGLGLGLVISGAVRVHEDM
LLAASKALADQATQDNFEKGSIFPPFTSIRKISAHIAAAVAGKAYELGLATRLPPPSDLVKYAENCMYTP
VYRNYR

>gi|168528|gb|AAA33487.1| NADP-dependent malic enzyme (EC 1.1.1.40) [Zea mays]
MLSTRTAAVAASASPASPWKLGGRSEGGASCDGCRTYRNTLRRRAAPAKVRALPPRRVDAVAMVSNAETE
TEKEQEEAAAASEELPVMPWATSVASGYTLLRDPHHNKGLAFTEEERDGHYLRGLLPPAVLSQELQIKKF
MNTLRQYQTPLQRYIAMMNLQETDERLFYKLLIDNVVELLPFVYTPTVGEACQKYGSIFGRPQGLYVSLK
DKGKVLEVLRNWPHRNIQVICVTDGERILGLGDLGCQGMGIPVGKLALYTALGGVDPSVCLPITIDVGTN
NEFLLNDEFYIGLRQKRATGEEYDELIEEFMSAVKQFYGEKVLIQFEDFANHNAFDLLEKYSKSHLVFND
DIQGTASVVLAGLLAALKMVGGTLAEQTYLFLGAGEAGTGIAELIALEISKQTNAPIEECRKKVWLVDSK
GLIVDSRKGSLQPFKKPWAHEHEPLKTLYDAVQSIKPTVLIGTSGVGRTFTKEIIEAMSSFNERPIIFSL
SNPTSHSECTAEQAYTWSQGRSIFASGSPFAPVEYEGKTFVPGQSNNAYIFPGLGLGLVISGAVRVHEDM
LLAASKALADQATQDNFEKGSIFPPFTSIRKISAHIAAAVAGKAYELGLATRLPPPSDLVKYAENCMYTP
VYRNYR

>gi|1162482263|ref|XP_020394777.1| NADP-dependent malic enzyme isoform X3 [Zea mays]
MISARTAAASPASLWKQGGRSEGGGSCDGCRTYRNTLRRAAAAKVRALPSRAVEAVKMGSAAEMEQEEAE
VAAAAAGVVVEDHYGEDSATEELPILPWAFSVASWLKKYAEESYFYISGYTLLRDPHHNKGLAFMEKERD
AHHLRGLLPPAVVPQELQIKKIMHNLRQYQVPLQRYMAMMDLQERNERLFYKLLIDNVEELLPVVYTPTV
GEACQKYGSIFRQPQGLYVSLRDKGKVLEVLRNWPHRNIQVICVTDGERILGLGDLGSQGMGIPVGKLAL
YTALGGVRPSACLPITIDVGTNNEKLLNDEFYIGLRQKRATGEEYHELMEEFMAAVKQIYGEKVLIQFED
FANHNAFNLLAKYSKSHLVFNDDIQGTASVVLAGLLAALKVVGRTLAEHTYLFLGAGEAGTGIAELIALE
ISKQTSAPIEECRKKIWLVDSKGLIVDSRKNSVQSFKKPWAHEHEPLTTLYDAVQSIKPTVLIGTSGVGR
TFTKEVVEAMASFNERPIIFSLSNPTSHSECTAEEAYNWTQGRVIFASGSPFDPVEYDGKVFVPGQSNNA
YIFPGFGLGLVISGAIRVHEDMLLAASEALAAQATQENFDKGSIFPPFTNIRKISARIAAAVAAKAYELG
LATRLPPPRDLVKYAQSCMYTPVYRNYR

>gi|1162482261|ref|XP_020394776.1| NADP-dependent malic enzyme isoform X2 [Zea mays]
MISARTAAASPASLWKQGGRSEGGGSCDGCRTYRNTLRRAAAAKVRALPSRAVEAVKMGSAAEMEQEEAE
VAAAAAGVVVEDHYGEDSATEELPILPWAFSVASGYTLLRDPHHNKGLAFMEKERDAHHLRGLLPPAVVP
QELQIKKIMHNLRQYQVPLQRYMAMMDLQERNERLFYKLLIDNVEELLPVVYTPTVGEACQKYGSIFRQP
QGLYVSLRDKGKVLEVLRNWPHRNIQVICVTDGERILGLGDLGSQGMGIPVGKLALYTALGGVRPSACLP
ITIDVGTNNEKLLNDEFYIGLRQKRATGEEYHELMEEFMAAVKQIYGEKVLIQFEDFANHNAFNLLAKYS
KSHLVFNDDIQGTASVVLAGLLAALKVVGRTLAEHTYLFLGAGEAGTGIAELIALEISKQTSAPIEECRK
KIWLVDSKGLIVDSRKNSVQSFKKPWAHEHEPLTTLYDAVQSIKPTVLIGTSGVGRTFTKEVVEAMASFN
ERPIIFSLSNPTSHSECTAEEAYNWTQGRVIFASGSPFDPVEYDGKVFVPGQSNNAYIFPGFGLGLVISG
AIRVHEDMLLAASEALAAQATQENFDKGSIFPPFTNIRKISARIAAAVAAKAYELGTHVPSVLLCSADTI
PHLGVHHTVTSLCRFGDPSASPKGPGEICTELHVHSCLP

>gi|1162482259|ref|XP_020394775.1| NADP-dependent malic enzyme isoform X1 [Zea mays]
MISARTAAASPASLWKQGGRSEGGGSCDGCRTYRNTLRRAAAAKVRALPSRAVEAVKMGSAAEMEQEEAE
VAAAAAGVVVEDHYGEDSATEELPILPWAFSVASWLKKYAEESYFYISGYTLLRDPHHNKGLAFMEKERD
AHHLRGLLPPAVVPQELQIKKIMHNLRQYQVPLQRYMAMMDLQERNERLFYKLLIDNVEELLPVVYTPTV
GEACQKYGSIFRQPQGLYVSLRDKGKVLEVLRNWPHRNIQVICVTDGERILGLGDLGSQGMGIPVGKLAL
YTALGGVRPSACLPITIDVGTNNEKLLNDEFYIGLRQKRATGEEYHELMEEFMAAVKQIYGEKVLIQFED
FANHNAFNLLAKYSKSHLVFNDDIQGTASVVLAGLLAALKVVGRTLAEHTYLFLGAGEAGTGIAELIALE
ISKQTSAPIEECRKKIWLVDSKGLIVDSRKNSVQSFKKPWAHEHEPLTTLYDAVQSIKPTVLIGTSGVGR
TFTKEVVEAMASFNERPIIFSLSNPTSHSECTAEEAYNWTQGRVIFASGSPFDPVEYDGKVFVPGQSNNA
YIFPGFGLGLVISGAIRVHEDMLLAASEALAAQATQENFDKGSIFPPFTNIRKISARIAAAVAAKAYELG
THVPSVLLCSADTIPHLGVHHTVTSLCRFGDPSASPKGPGEICTELHVHSCLP

>gi|1162483675|ref|XP_008648302.2| NADP-dependent malic enzyme, chloroplastic isoform X2 [Zea mays]
MISARTAAASPASLWKRGGQSEGGGSCDGCRTYRNTLRRAAAAKVRALPSRAVEAVKMGSAAEVEQEEAE
VAAAADGVVVEDHYGEDSATEELPIMPWAFSVASGYTLLRDPHHNKGLAFTEKERDAHHLRGLLPPAVVP
QELQIKKIMHNLRQYQVPLQRYMAMMDLQERNERLFYKLLIDNVEELLPVVYTPTVGEACQKYGSIFRQP
QGLYVSLRDKGKVLEVLRNWPHRNIQVICVTDGERILGLGDLGSQGMGIPVGKLALYTALGGVRPSACLP
ITIDVGTNNEKLLNDEFYIGLRQKRATGEEYHELMEEFMAAVKQIYGEKVLIQFEDFANHNAFNLLAKYS
KSHLVFNDDIQGTASVVLAGLLAALKVVGGTLAEHTYLFLGAGEAGTGIAELIALEISKQTSAPIEECRK
KIWLVDSKGLIVDSRKNSVQSFKKPWAHEHEPLTTLYDAVQSIKPTVLIGTSGVGRTFTKEVVEAMASFN
ERPIIFSLSNPTSHSECTAEEAYNWTQGRVIFASGSPFDPVEYDGKVFVPGQSNNAYIFPGFGLGLVISG
AIRVHEDMLLAASEALAAQATQENFDKGSIFPPFTNIRKISARIAAAVAAKAYELGLATRLPPPRDLVKY
AQSCMYTPVYRNYR

>gi|1162483673|ref|XP_008648299.2| NADP-dependent malic enzyme, chloroplastic isoform X1 [Zea mays]
MISARTAAASPASLWKRGGQSEGGGSCDGCRTYRNTLRRAAAAKVRALPSRAVEAVKMGSAAEVEQEEAE
VAAAADGVVVEDHYGEDSATEELPIMPWAFSVASGYTLLRDPHHNKGLAFTEKERDAHHLRGLLPPAVVP
QELQIKKIMHNLRQYQVPLQRYMAMMDLQERNERLFYKLLIDNVEELLPVVYTPTVGEACQKYGSIFRQP
QGLYVSLRDKGKVLEVLRNWPHRNIQVICVTDGERILGLGDLGSQGMGIPVGKLALYTALGGVRPSACLP
ITIDVGTNNEKLLNDEFYIGLRQKRATGEEYHELMEEFMAAVKQIYGEKVLIQFEDFANHNAFNLLAKYS
KSHLVFNDDIQGTASVVLAGLLAALKVVGGTLAEHTYLFLGAGEAGTGIAELIALEISKQTSAPIEECRK
KIWLVDSKGLIVDSRKNSVQSFKKPWAHEHEPLTTLYDAVQSIKPTVLIGTSGVGRTFTKEVVEAMASFN
ERPIIFSLSNPTSHSECTAEEAYNWTQGRVIFASGSPFDPVEYDGKVFVPGQSNNAYIFPGFGLGLVISG
AIRVHEDMLLAASEALAAQATQENFDKGSIFPPFTNIRKISARIAAAVAAKAYELGTHVPSVLLCSADTI
PHLGVHHTVTSLCRFGDPSASPKGPGEICTELHVHSCLP

>gi|670431349|ref|XP_008656303.1| NADP-dependent malic enzyme, chloroplastic [Zea mays]
MEGGGVGDAYGEDRATEEQLITPWAFSVASGYTLLRDPRHNKGLAFSEAERDAHYLRGLLPPALASQELQ
EKKLMHNLRQYERPLHRYIAMMDLQERNERLFYKLLIDNVEELLPVVYTPTVGEACQKYGSIYRRPQGLY
ISLKDKGKILEVLKNWPERSIQVIVVTDGERILGLGDLGCQGMGIPVGKLSLYTALGGVRPSACLPITID
VGTNNEALLNDDFYIGLRQRRATGEEYHELVEEFMAAVKQNYGEKVLTQFEDFANHNAFDLLEKYRESHL
VFNDDIQGTASVVLAGLLAALKVVGGTLADHTYLFLGAGEAGTGIAELIALEMSKHTGSPIEECRPKIWL
MDSRGLIVASRKESLQAFKKPWAHEHGAVETLLEAVRSLKPTVLIGTSGKGGTFTKDVVEAMASQNERPV
VFALSNPTSHSECTAEQAYTWTEGRAVFASGSPFPAVELDGRALVPGQSNNAYIFPGFGLGVVISGAIRV
RDDMLLAASEALAEQVTEAHYAKGLIFPPFTNIRAISARIAAKVAAKAYELGLASRLPRPDDLVKYAESC
MYTPTYRSYR

>gi|1142863280|gb|ONM62752.1| NADP-dependent malic enzyme, chloroplastic [Zea mays]
MLSTRTAAVAASASPASPWKLGGRSEGGASCDGCRTYRNTLRRRAAPAKVRALPPRRVDAVAMVSNAETE
TEKEQEEAAAASEELPVMPWATSVASGYTLLRDPHHNKGLAFTEEERDGHYLRGLLPPAVLSQELQIKKF
MNTLRQYQTPLQRYIAMMNLQETDERLFYKLLIDNVVELLPFVYTPTVGEACQKYGSIFGRPQGLYVSLK
DKGKVLEVLRNWPHRNIQVICVTDGERILGLGDLGCQGMGIPVGKLALYTALGGVDPSVCLPITIDVGTN
NEKLLNDEFYIGLRQKRATGEEYDELIEEFMSAVKQFYGEKVLIQFEDFANHNAFDLLEKYSKSHLVFND
DIQGTASVVLAGLLAALKMVGGTLAEQTYLFLGAGEAGTGIAELIALEISKQTNAPIEECRKKVWLVDSK
SIKPTVLIGTSGVGRTFTKEIIEAMSSFNERPIIFSLSNPTSHSECTAEQAYTWSQGRSIFASGSPFAPV
EYEGKTFVPGQSNNAYIFPGLGLGLVISGAVRVHEDMLLAASKALADQATQDNFEKGSIFPPFTSIRKIS
AHIAAAVAAKAYELGLATRLPPPSDLVKYAENCMYTPVYRNYR

>gi|1142827222|gb|AQK85309.1| NADP-dependent malic enzyme 3 [Zea mays]
MISARTAAASPASLWKRGGQSEGGGSCDGCRTYRNTLRRAAAAKNSQLGWSHRDTNLSCFFHYPFYSWKW
ILSWNHIMLVEKYAEQSYFYISGYTLLRDPHHNKGLAFTEKERDAHHLRGLLPPAVVPQELQIKKIMHNL
RQYQVPLQRYMAMMDLQERNERLFYKLLIDNVEELLPVVYTPTVGEACQNCLPSTYLIWTDHEVHSRGKV
LEVLRNWPHRNIQVICVTDGERILGLGDLGSQGMGIPVGKLALYTALGGVRPSACLPITIDVGTNNEKLL
NDEFYIGLRQKRATGEEYHELMEEFMAAVKQIYGEKVLIQFEDFANHNAFNLLAKYSKSHLVFNDDIQGT
ASVVLAGLLAALKVVGGTLAEHTYLFLGAGEAGTGIAELIALEISKQTSAPIEECRKKIWLVDSKGLIVD
SRKNSVQSFKKPWAHEHEPLTTLYDAVQSIKPTVLIGTSGVGRTFTKEVVEAMASFNERPIIFSLSNPTS
HSECTAEEAYNWTQGRVIFASGSPFDPVEYDGKVFVPGQSNNAYIFPGFGLGLVISGAIRVHEDMLLAAS
EALAAQATQENFDKGSIFPPFTNIRKISARIAAAVAAKAYELGLATRLPPPRDLVKYAQSCMYTPVYRNY
R

>gi|1142827221|gb|AQK85308.1| NADP-dependent malic enzyme 3 [Zea mays]
MISARTAAASPASLWKRGGQSEGGGSCDGCRTYRNTLRRAAAAKVRALPSRAVEAVKMGSAAEVEQEEAE
VAAAADGVVVEDHYGEDSATEELPIMPWAFSVASGYTLLRDPHHNKGLAFTEKERDAHHLRGLLPPAVVP
QELQIKKIMHNLRQYQVPLQRYMAMMDLQERNERLFYKLLIDNVEELLPVVYTPTVGEACQKYGSIFRQP
QGLYVSLRDKGKVLEVLRNWPHRNIQVICVTDGERILGLGDLGSQGMGIPVGKLALYTALGGVRPSACLP
ITIDVGTNNEKLLNDEFYIGLRQKRATGEEYHELMEEFMAAVKQIYGEKVLIQFEDFANHNAFNLLAKYS
KSHLVFNDDIQGTASVVLAGLLAALKVVGGTLAEHTYLFLGAGEAGTGIAELIALEISKQTSAPIEECRK
KIWLVDSKGLIVDSRKNSVQSFKKPWAHEHEPLTTLYDAVQSIKPTVLIGTSGVGRTFTKEVVEAMASFN
ERPIIFSLSNPTSHSECTAEEAYNWTQGRVIFASGSPFDPVEYDGKVFVPGQSNNAYIFPGFGLGLVISG
AIRVHEDMLLAASEALAAQATQENFDKGSIFPPFTNIRKISARIAAAVAAKAYELGLATRLPPPRDLVKY
AQSCMYTPVYRNYR

>gi|1142827220|gb|AQK85307.1| NADP-dependent malic enzyme 3 [Zea mays]
MISARTAAASPASLWKRGGQSEGGGSCDGCRTYRNTLRRAAAAKVRALPSRAVEAVKMGSAAEVEQEEAE
VAAAADGVVVEDHYGEDSATEELPIMPWAFSVASGYTLLRDPHHNKGLAFTEKERDAHHLRGLLPPAVVP
QELQIKKIMHNLRQYQVPLQRYMAMMDLQERNERLFYKLLIDNVEELLPVVYTPTVGEACQKYGSIFRQP
QGLYVSLRDKGKVLEVLRNWPHRNIQVICVTDGERILGLGDLGSQGMGIPVGKLALYTALGGVRPSACLP
ITIDVGTNNEKLLNDEFYIGLRQKRATGEEYHELMEEFMAAVKQIYGEKVLIQFEDFANHNAFNLLAKYS
KSHLVFNDDIQGTASVVLAGLLAALKVVGGTLAEHTYLFLGAGEAGTGIAELIALEISKQTSAPIEECRK
KIWLVDSKGLIVDSRKNSVQSFKKPWAHEHEPLTTLYDAVQSIKPTVLIGTSGVGRTFTKEVVEAMASFN
ERPIIFSLSNPTSHSECTAEEAYNWTQGRVIFASGSPFDPVEYDGKVFVPGQFATVEQRLHFPWIWPRSC
YLWSHPCPRGHASCRLGSTSCSGHTGELRQGINLPALHQH

>gi|1142827219|gb|AQK85306.1| NADP-dependent malic enzyme 3 [Zea mays]
MISARTAAASPASLWKRGGQSEGGGSCDGCRTYRNTLRRAAAAKVRALPSRAVEAVKMGSAAEVEQEEAE
VAAAADGVVVEDHYGEDSATEELPIMPWAFSVASGYTLLRDPHHNKGLAFTEKERDAHHLRGLLPPAVVP
QELQIKKIMHNLRQYQVPLQRYMAMMDLQERNERLFYKLLIDNVEELLPVVYTPTVGEACQKYGSIFRQP
QGLYVSLRDKGKVLEVLRNWPHRNIQVICVTDGERILGLGDLGSQGMGIPVGKLALYTALGGVRPSACLP
ITIDVGTNNEKLLNDEFYIGLRQKRATGEEYHELMEEFMAAVKQIYGEKVLIQFEDFANHNAFNLLAKYS
KSHLVFNDDIQGTASVVLAGLLAALKVVGGTLAEHTYLFLGAGEAGTGIAELIALEISKQTSAPIEECRK
KIWLVDSKGLIVDSRKNSVQSFKKPWAHEHEPLTTLYDAVQSIKPTVLIGTSGVGRTFTKEVVEAMASFN
ERPIIFSLSNPTSHSECTAEEAYNWTQGRVIFASGSPFDPVEYDGKVFVPGQSNNAYIFPGFGLGLVISG
AIRVHEDMLLAASEALAAQATQENFDKGSIFPPFTNIRKISARIAAAVAAKAYELGLATRLPPPRDLVKY
AQSCMYTPVYRNYR

>gi|1142827217|gb|AQK85304.1| NADP-dependent malic enzyme 3 [Zea mays]
MISARTAAASPASLWKRGGQSEGGGSCDGCRTYRNTLRRAAAAKVRALPSRAVEAVKMGSAAEVEQEEAE
VAAAADGVVVEDHYGEDSATEELPIMPWAFSVASGYTLLRDPHHNKGLAFTEKERDAHHLRGLLPPAVVP
QELQIKKIMHNLRQYQVPLQRYMAMMDLQERNERLFYKLLIDNVEELLPVVYTPTVGEACQKYGSIFRQP
QGLYVSLRDKGKVLEVLRNWPHRNIQVICVTDGERILGLGDLGSQGMGIPVGKLALYTALGGVRPSACLP
ITIDVGTNNEKLLNDEFYIGLRQKRATGEEYHELMEEFMAAVKQIYGEKVLIQFEDFANHNAFNLLAKYS
KSHLVFNDDIQGTASVVLAGLLAALKVVGGTLAEHTYLFLGAGEAGTGIAELIALEISKQTSAPIEECRK
KIWLVDSKGLIVDSRKNSVQSFKKPWAHEHEPLTTLYDAVQSIKPTVLIGTSGVGRTFTKEVVEAMASFN
ERPIIFSLSNPTSHSECTAEEAYNWTQGRVIFASGSPFDPVEYDGKVFVPGQSNNAYIFPGFGLGLVISG
AIRVHEDMLLAASEALAAQATQENFDKGSIFPPFTNIRKISARIAAAVAAKAYELGLATRLPPPRDLVKY
AQSCMYTPVYRNYR

>gi|1142827216|gb|AQK85303.1| NADP-dependent malic enzyme 3 [Zea mays]
MISARTAAASPASLWKRGGQSEGGGSCDGCRTYRNTLRRAAAAKNSQLGWSHRDTNLSCFFHYPFYSWKW
ILSWNHIMLVEKYAEQSYFYISGYTLLRDPHHNKGLAFTEKERDAHHLRGLLPPAVVPQELQIKKIMHNL
RQYQVPLQRYMAMMDLQERNERLFYKLLIDNVEELLPVVYTPTVGEACQKYGSIFRQPQGLYVSLRDKGK
VLEVLRNWPHRNIQVICVTDGERILGLGDLGSQGMGIPVGKLALYTALGGVRPSACLPITIDVGTNNEKL
LNDEFYIGLRQKRATGEEYHELMEEFMAAVKQIYGEKVLIQFEDFANHNAFNLLAKYSKSHLVFNDDIQG
TASVVLAGLLAALKVVGGTLAEHTYLFLGAGEAGTGIAELIALEISKQTSAPIEECRKKIWLVDSKGLIV
DSRKNSVQSFKKPWAHEHEPLTTLYDAVQSIKPTVLIGTSGVGRTFTKEVVEAMASFNERPIIFSLSNPT
SHSECTAEEAYNWTQGRVIFASGSPFDPVEYDGKVFVPGQSNNAYIFPGFGLGLVISGAIRVHEDMLLAA
SEALAAQATQENFDKGSIFPPFTNIRKISARIAAAVAAKAYELGLATRLPPPRDLVKYAQSCMYTPVYRN
YR

>gi|1142827214|gb|AQK85301.1| NADP-dependent malic enzyme 3 [Zea mays]
MISARTAAASPASLWKRGGQSEGGGSCDGCRTYRNTLRRAAAAKNSQLGWSHRDTNLSCFFHYPFYSWKW
ILSWNHIMICFLQLVEKYAEQSYFYISGYTLLRDPHHNKGLAFTEKERDAHHLRGLLPPAVVPQELQIKK
IMHNLRQYQVPLQRYMAMMDLQERNERLFYKLLIDNVEELLPVVYTPTVGEACQKYGSIFRQPQGLYVSL
RDKGKVLEVLRNWPHRNIQVICVTDGERILGLGDLGSQGMGIPVGKLALYTALGGVRPSACLPITIDVGT
NNEKLLNDEFYIGLRQKRATGEEYHELMEEFMAAVKQIYGEKVLIQFEDFANHNAFNLLAKYSKSHLVFN
DDIQGTASVVLAGLLAALKVVGGTLAEHTYLFLGAGEAGTGIAELIALEISKQTSAPIEECRKKIWLVDS
KGLIVDSRKNSVQSFKKPWAHEHEPLTTLYDAVQSIKPTVLIGTSGVGRTFTKEVVEAMASFNERPIIFS
LSNPTSHSECTAEEAYNWTQGRVIFASGSPFDPVEYDGKVFVPGQSNNAYIFPGFGLGLVISGAIRVHED
MLLAASEALAAQATQENFDKGSIFPPFTNIRKISARIAAAVAAKAYELGLATRLPPPRDLVKYAQSCMYT
PVYRNYR

>gi|1142827212|gb|AQK85299.1| NADP-dependent malic enzyme 3 [Zea mays]
MISARTAAASPASLWKRGGQSEGGGSCDGCRTYRNTLRRAAAAKVRALPSRAVEAVKMGSAAEVEQEEAE
VAAAADGVVVEDHYGEDSATEELPIMPWAFSVASGYTLLRDPHHNKGLAFTEKERDAHHLRGLLPPAVVP
QELQIKKIMHNLRQYQVPLQRYMAMMDLQERNERLFYKLLIDNVEELLPVVYTPTVGEACQKYGSIFRQP
QGLYVSLRDKGKVLEVLRNWPHRNIQVICVTDGERILGLGDLGSQGMGIPVGKLALYTALGGVRPSACLP
ITIDVGTNNEKLLNDEFYIGLRQKRATGEEYHELMEEFMAAVKQIYGEKVLIQFEDFANHNAFNLLAKYS
KSHLVFNDDIQGTASVVLAGLLAALKVVGGTLAEHTYLFLGAGEAGTGIAELIALEISKQTSAPIEECRK
KIWLVDSKGLIVDSRKNSVQSFKKPWAHEHEPLTTLYDAVQSIKPTVLIGTSGVGRTFTKEVVEAMASFN
ERPIIFSLSNPTSHSECTAEEAYNWTQGRVIFASGSPFDPVEYDGKVFVPGQSNNAYIFPGFGLGLVISG
AIRVHEDMLLAASEALAAQATQENFDKGSIFPPFTNIRKISARIAAAVAAKAYELGLATRLPPPRDLVKY
AQSCMYTPVYRNYR

>gi|1142827211|gb|AQK85298.1| NADP-dependent malic enzyme 3 [Zea mays]
MISARTAAASPASLWKRGGQSEGGGSCDGCRTYRNTLRRAAAAKVRALPSRAVEAVKMGSAAEVEQEEAE
VAAAADGVVVEDHYGEDSATEELPIMPWAFSVASGYTLLRDPHHNKGLAFTEKERDAHHLRGLLPPAVVP
QELQIKKIMHNLRQYQVPLQRYMAMMDLQERNERLFYKLLIDNVEELLPVVYTPTVGEACQKYGSIFRQP
QGLYVSLRDKGKVLEVLRNWPHRNIQVICVTDGERILGLGDLGSQGMGIPVGKLALYTALGGVRPSACLP
ITIDVGTNNEKLLNDEFYIGLRQKRATGEEYHELMEEFMAAVKQIYGEKVLIQFEDFANHNAFNLLAKYS
KSHLVFNDDIQGTASVVLAGLLAALKVVGGTLAEHTYLFLGAGEAGTGIAELIALEISKQTSAPIEECRK
KIWLVDSKGLIVDSRKNSVQSFKKPWAHEHEPLTTLYDAVQSIKPTVLIGTSGVGRTFTKEVVEAMASFN
ERPIIFSLSNPTSHSECTAEEAYNWTQGRVIFASGSPFDPVEYDGKVFVPGQSNNAYIFPGFGLGLVISG
AIRVHEDMLLAASEALAAQATQENFDKGSIFPPFTNIRKISARIAAAVAAKAYELGLATRLPPPRDLVKY
AQSCMYTPVYRNYR

>gi|1142827210|gb|AQK85297.1| NADP-dependent malic enzyme 3 [Zea mays]
MGSAAEVEQEEAEVAAAADGVVVEDHYGEDSATEELPIMPWAFSVASGYTLLRDPHHNKGLAFTEKERDA
HHLRGLLPPAVVPQELQIKKIMHNLRQYQVPLQRYMAMMDLQERNERLFYKLLIDNVEELLPVVYTPTVG
EACQKYGSIFRQPQGLYVSLRDKGKVLEVLRNWPHRNIQVICVTDGERILGLGDLGSQGMGIPVGKLALY
TALGGVRPSACLPITIDVGTNNEKLLNDEFYIGLRQKRATGEEYHELMEEFMAAVKQIYGEKVLIQFEDF
ANHNAFNLLAKYSKSHLVFNDDIQGTASVVLAGLLAALKVVGGTLAEHTYLFLGAGEAGTGIAELIALEI
SKQTSAPIEECRKKIWLVDSKGLIVDSRKNSVQSFKKPWAHEHEPLTTLYDAVQSIKPTVLIGTSGVGRT
FTKEVVEAMASFNERPIIFSLSNPTSHSECTAEEAYNWTQGRVIFASGSPFDPVEYDGKVFVPGQSNNAY
IFPGFGLGLVISGAIRVHEDMLLAASEALAAQATQENFDKGSIFPPFTNIRKISARIAAAVAAKAYELGL
ATRLPPPRDLVKYAQSCMYTPVYRNYR

>gi|1142827209|gb|AQK85296.1| NADP-dependent malic enzyme 3 [Zea mays]
MISARTAAASPASLWKRGGQSEGGGSCDGCRTYRNTLRRAAAAKNSQLGWSHRDTNLSCFFHYPFYSWKW
ILSWNHIMLVEKYAEQSYFYISGYTLLRDPHHNKGLAFTEKERDAHHLRGLLPPAVVPQELQIKKIMHNL
RQYQVPLQRYMAMMDLQERNERLFYKLLIDNVEELLPVVYTPTVGEACQKYGSIFRQPQGLYVSLRDKGK
VLEVLRNWPHRNIQVICVTDGERILGLGDLGSQGMGIPVGKLALYTALGGVRPSACLPITIDVGTNNEKL
LNDEFYIGLRQKRATGEEYHELMEEFMAAVKQIYGEKVLIQFEDFANHNAFNLLAKYSKSHLVFNDDIQG
TASVVLAGLLAALKVVGGTLAEHTYLFLGAGEAGTGIAELIALEISKQTSAPIEECRKKIWLVDSKGLIV
DSRKNSVQSFKKPWAHEHEPLTTLYDAVQSIKPTVLIGTSGVGRTFTKEVVEAMASFNERPIIFSLSNPT
SHSECTAEEAYNWTQGRVIFASGSPFDPVEYDGKVFVPGQSNNAYIFPGFGLGLVISGAIRVHEDMLLAA
SEALAAQATQENFDKGSIFPPFTNIRKISARIAAAVAAKAYELGLATRLPPPRDLVKYAQSCMYTPVYRN
YR

>gi|1394888355|gb|PWZ32946.1| NADP-dependent malic enzyme, chloroplastic [Zea mays]
MPPRPSPRPSPRRALLAVAAAAAKKLWIRRVHQPALARRIVRQRRDEEGGWSSKLTVTLPPRLCRLPGDF
GFDLLGVGKDPAFLKWYREAELIHGRWAMAVVLGIFMGQPRGYNLLRDPRYNKGLAFTERERETHYLRGL
LPPAIVSQELQERKIMNNIRQYQLPLQRYMALMDLQEGNERLFYKLLIDNVEELLPIVYTPTVGEACQKY
GSIFSRPQGLYISLKEKGKILEVLKNWPERSIQVIVVTDGERILGLGDLGCQGMGIPVGKLSLYTALGGV
RPSACLPITLDVGTNNEELLNDEFYIGLRQRRATGQEYTDFLQEFMSAVKQNYGEKVLIQFEDFANHNAF
DLLARYGTTHLVFNDDIQGTASVVLAGLIAAQTLLGGSLADHTYLFLGAGEAGTGIAELIALEISRQTKA
PIEECRKKIWLVDSKGLIVSTRKESLQHFKKPWAHEHKPLSNLLDAVNAIKPTVLIGTSGKGQTFTKDVV
EAISSFNERPIILALSNPTSQSECTAEQAYTWSKGQAVFATGSPFDPVEYNGKIHVPGQANNAYIFPGFG
LGVVMSGAIRVHDDMLLAASEALAQQVTEENFEKGLIYPPFSNIRKISAHIAASVAAKAYELGLASRRPR
PKDLVKYAESCMYSPIYRNYR

>gi|1394887488|gb|PWZ32079.1| NADP-dependent malic enzyme, chloroplastic [Zea mays]
MLSTRTAAVAASASPASPWKLGGRSEGGASCDGCRTYRNTLRRRAAPAKVRALPPRRVDAVAMVSNAETE
TEKEQEEAAAASEELPVMPWATSVASGYTLLRDPHHNKGLAFTEEERDGHYLRGLLPPAVLSQELQIKKF
MNTLRQYQTPLQRYIAMMNLQETDERLFYKLLIDNVVELLPFVYTPTVGEACQKYGSIFGRPQGLYVSLK
DKGKVLEVLRNWPHRNIQVICVTDGERILGLGDLGCQGMGIPVGKLALYTALGGVDPSVCLPITIDVGTN
NEKLLNDEFYIGLRQKRATGEEYDELIEEFMAAVKQFYGEKVLIQFEDFANHNAFDLLEKYSKSHLVFND
DIQGTASVVLAGLLAALKMVGGTLAEQTYLFLGAGEAGTGIAELIALEISKQTNAPIEECRKKVWLVDSK
GLIVDSRKGSLQPFKKPWAHEHEPLKTLYDAVQSIKPTVLIGTSGVGRTFTKEIIEAMSSFNERPIIFSL
SNPTSHSECTAEQAYTWSQGRSIFASGSPFAPVEYEGKTFVPGQSNNAYIFPGLGLGLVISGAVRVHEDM
LLAASKALADQATQDNFEKGSIFPPFTSIRKISAHIAAAVAAKAYELGLATRLPPPSDLVKYAENCMYTP
VYRNYR

>gi|1394875068|gb|PWZ19663.1| NADP-dependent malic enzyme, chloroplastic [Zea mays]
MISARTAAASPASLWKRGGRSEGGGSCDGCRTYRNTLRRAAAAKVRALPSRAVEAVKMGSAAEVEQEEAE
VAAAADGVVVEDHYGEDSATEELPIMPWAFSVASGYTLLRDPHHNKGLAFTEKERDAHHLRGLLPPAVVP
QELQIKKIMHNLRQYQVPLQRYMAMMDLQERNERLFYKLLIDNVEELLPVVYTPTVGEACQKYGSIFRQP
QGLYVSLRDKGKVLEVLRNWPHRNIQVICVTDGERILGLGDLGSQGMGIPVGKLALYTALGGVRPSACLP
ITIDVGTNNEKLLNDEFYIGLRQKRATGEEYHELMEEFMAAVKQIYGEKVLIQFEDFANHNAFNLLAKYS
KSHLVFNDDIQGTASVVLAGLLAALKVVGGTLAEHTYLFLGAGEAGTGIAELIALEISKQTSAPIEECRK
KIWLVDSKGLIVDSRKNSVQSFKKPWAHEHEPLTTLYDAVQSIKPTVLIGTSGVGRTFTKEVVEAMASFN
ERPIIFSLSNPTSHSECTAEEAYNWTQGRAIFASGSPFDPVEYDGKVFVPGQSNNAYIFPGFGLGLVISG
AIRVHEDMLLAASEALAAQATQENFDKGSIFPPFTNIRKISARIAAAVAAKAYELGLATRLPPPRDLVKY
AQSCMYTPVYRNYR

>gi|1394874281|gb|PWZ18876.1| NADP-dependent malic enzyme, chloroplastic [Zea mays]
MAAASTASKLQYMQYFGARRRQAGSGVSRVRVPYQVRKPGPAAGTPNSSASRIPAHQPAPAAAPRLRSEA
DDCSTTTMSPTHWALGLAYLTKFAFDDLTIGFFFPPPPPPPSSGYTLLRDPRHNKGLAFSEAERDAHYLR
GLLPPALASQELQEKKLMQNLRRYEQPLHRYIAMMDLQERNERLFYKLLIDNVEELLPVVYTPTVGEACQ
KYGSIYRRPQGLYISLRDKGKILEVLKNWPERSIQVIVVTDGERILGLGDLGCQGMGIPVGKLSLYTALG
GVRPSACLPITIDVGTNNEALLKDEFYIGLRQRRATGEEYHELLEEFMTAVKQNYGEKVLTQFEDFANHN
AFDLLEKYRESHLVFNDDIQGTASVVLAGLLAALKVVGGTLADHTYLFLGAGEAGTGIAELIALEMSKHT
GSPIEECRPKIWLMDSKGLIVASRKDSLQAFKKPWAHEHEPVATLLEAVQSLKPTVLIGTSGKGGTFTKE
VVEAMASQNEKPVIFALSNPTSHSECTAEQAYTWTKGRAVFASGSPFDSVELDGKVLVPGQSNNAYIFPG
FGLGVVISGAIRVRDDMLLAASEALAEQVTEEHFAKGLIFPPFTNIRAISARIAAKVAAKAYELGLASRL
PRPDDLVKYAESCMYTPIYRSYR

>gi|1394865360|gb|PWZ09957.1| NADP-dependent malic enzyme, chloroplastic [Zea mays]
MEGGGVGDAYGEDRATEEQLITPWAFSVASGYTLLRDPRHNKGLAFSEAERDAHYLRGLLPPALASQELQ
EKKLMHNLRQYERPLHRYIAMMDLQERNERLFYKLLIDNVEELLPVVYTPTVGEACQKYGSIYRRPQGLY
ISLKDKGKILEVLKNWPERSIQVIVVTDGERILGLGDLGCQGMGIPVGKLSLYTALGGVRPSACLPITID
VGTNNEALLNDDFYIGLRQRRATGEEYHELVEEFMAAVKQNYGEKVLTQFEDFANHNAFDLLEKYRESHL
VFNDDIQAGTGIAELIALEMSKHTGSPIEECRPKIWLMDSRGLIVASRKESLQAFKKPWAHEHGAVETLL
EAVRSLKPTVLIGTSGKGGTFTKDVVEAMASQNERPVVFALSNPTSHSECTAEQAYTWTEGRAVFASGSP
FPAVELDGRALVPGQSNNAYIFPGFGLGVVISGAIRVRDDMLLAASEALAEQVTEAHYAKGLIFPPFTNI
RAISARIAAKVAAKAYELGLASRLPRPDDLVKYAESCMYTPTYRSYR

>gi|1142680519|gb|ONM38562.1| NADP-dependent malic enzyme6 [Zea mays]
MESTLKGIRGSDAPCVLDLDDAATVAGGVEDTYGEDRATEEQLVTPWTVSVASGYNLLRDPRYNKGLAFT
ERERETHYLRGLLPPAIVSQELQERKIMNNIRQYQLPLQRYMALMDLQEGNERLFYKLLIDNVEELLPIV
YTPTVGEACQKYGSIFSRPQGLYISLKEKGKILEVLKNWPERSIQVIVVTDGERILGLGDLGCQGMGIPV
GKLSLYTALGGVRPSACLPITLDVGTNNEELLNDEFYIGLRQRRATGQEYTDFLQEFMTAVKQNYGEKVL
IQFEDFANHNAFDLLARYGTTHLVFNDDIQGTASVVLAGLIAAQTLLGGSLADHTYLFLGAGEAGTGIAE
LIALEISRQTKAPIEECRKKIWLVDSKGLIVSTRKESLQHFKKPWAHEHKPLSNLLDAVNAIKPTVLIGT
SGKGQTFTKDVVEAISSFNERPIILALSNPTSQSECTAEQAYTWSKGQAVFATGSPFDPVEYNGKIHVPG
QANNAYIFPGFGLGVVMSGAIRVHDDMLLAASEALAQQVTEENFEKGLIYPPFSNIRKISAHIAASVAAK
AYELGLASRRPRPKDLVKYAESCMYSPIYRNYR

>gi|1142680518|gb|ONM38561.1| NADP-dependent malic enzyme6 [Zea mays]
MSPSNPLPPPGETRVGCSLPSPVTPQAMGGGPARHVAMRALRARFLSRQREGGPAAASTWWWCASGSAKG
DMESTLKGIRGSDAPCVLDLDDAATVAGGVEDTYGEDRATEEQLVTPWTVSVASGYNLLRDPRYNKGLAF
TERERETHYLRGLLPPAIVSQELQERKIMNNIRQYQLPLQRYMALMDLQEGNERLFYKLLIDNVEELLPI
VYTPTVGEACQKYGSIFSRPQGLYISLKEKGKILEVLKNWPERSIQVIVVTDGERILGLGDLGCQGMGIP
VGKLSLYTALGGVRPSACLPITLDVGTNNEELLNDEFYIGLRQRRATGQEYTDFLQEFMTAVKQNYGEKV
LIQFEDFANHNAFDLLARYGTTHLVFNDDIQGTASVVLAGLIAAQTLLGGSLADHTYLFLGAGEAGTGIA
ELIALEISRQTKAPIEECRKKIWLVDSKGLIVSTRKESLQHFKKPWAHEHKPLSNLLDAVNAIKPTVLIG
TSGKGQTFTKDVVEAISSFNERPIILALSNPTSQSECTAEQAYTWSKGQAVFATGSPFDPVEYNGKIHVP
GQANNAYIFPGFGLGVVMSGAIRVHDDMLLAASEALAQQVTEENFEKGLIYPPFSNIRKISAHIAASVAA
KAYELGLASRRPRPKDLVKYAESCMYSPIYRNYR

>gi|1142680517|gb|ONM38560.1| NADP-dependent malic enzyme6 [Zea mays]
MSPSNPLPPPGETRVGCSLPSPVTPQAMGGGPARHVAMRALRARFLSYNLTCDFFPWWLGCCSGYNLLRD
PRYNKGLAFTERERETHYLRGLLPPAIVSQELQERKIMNNIRQYQLPLQRYMALMDLQEGNERLFYKLLI
DNVEELLPIVYTPTVGEACQKYGSIFSRPQGLYISLKEKGKILEVLKNWPERSIQVIVVTDGERILGLGD
LGCQGMGIPVGKLSLYTALGGVRPSACLPITLDVGTNNEELLNDEFYIGLRQRRATGQEYTDFLQEFMTA
VKQNYGEKVLIQFEDFANHNAFDLLARYGTTHLVFNDDIQGTASVVLAGLIAAQTLLGGSLADHTYLFLG
AGEAGTGIAELIALEISRQTKAPIEECRKKIWLVDSKGLIVSTRKESLQHFKKPWAHEHKPLSNLLDAVN
AIKPTVLIGTSGKGQTFTKDVVEAISSFNERPIILALSNPTSQSECTAEQAYTWSKGQAVFATGSPFDPV
EYNGKIHVPGQANNAYIFPGFGLGVVMSGAIRVHDDMLLAASEALAQQVTEENFEKGLIYPPFSNIRKIS
AHIAASVAAKAYELGLASRRPRPKDLVKYAESCMYSPIYRNYR

>gi|126737|sp|P16243.1|MAOC_MAIZE RecName: Full=NADP-dependent malic enzyme, chloroplastic; Short=NADP-ME; Flags: Precursor
MLSTRTAAVAASASPASPWKLGGRSEGGASCDGCRTYRNTLRRRAAPAKVRALPPRRVDAVAMVSNAETE
TEKEQEEAAAASEELPVMPWATSVASGYTLLRDPHHNKGLAFTEEERDGHYLRGLLPPAVLSQELQIKKF
MNTLRQYQTPLQRYIAMMNLQETDERLFYKLLIDNVVELLPFVYTPTVGEACQKYGSIFGRPQGLYVSLK
DKGKVLEVLRNWPHRNIQVICVTDGERILGLGDLGCQGMGIPVGKLALYTALGGVDPSVCLPITIDVGTN
NEFLLNDEFYIGLRQKRATGEEYDELIEEFMSAVKQFYGEKVLIQFEDFANHNAFDLLEKYSKSHLVFND
DIQGTASVVLAGLLAALKMVGGTLAEQTYLFLGAGEAGTGIAELIALEISKQTNAPIEECRKKVWLVDSK
GLIVDSRKGSLQPFKKPWAHEHEPLKTLYDAVQSIKPTVLIGTSGVGRTFTKEIIEAMSSFNERPIIFSL
SNPTSHSECTAEQAYTWSQGRSIFASGSPFAPVEYEGKTFVPGQSNNAYIFPGLGLGLVISGAVRVHEDM
LLAASKALADQATQDNFEKGSIFPPFTSIRKISAHIAAAVAGKAYELGLATRLPPPSDLVKYAENCMYTP
VYRNYR

>gi|4096786|gb|AAD10504.1| NADP-malic enzyme [Zea mays]
MISARTAAASPASLWKQGGRSEGGGSCDGCRTYRNTLRRAAAAKVRALPSRAVEAVKMGSAAEMEQEEAE
VAAAAAGVVVEDHYGEDSATEELPILPWAFSVARYVSFSWLKKYAEESYFYISGYTLLRDPHHNKGLAFM
EKERDAHHLRGLLPPAVVPQELQIKKIMHNLRQYQVPLQRYMAMMDLQERNERLFYKLLIDNVEELLPVV
YTPTVGEACQKYGSIFRQPQGLYVSLRDKGKVLEVLRNWPHRNIQVICVTDGEAILGLGDLGSQGMGIPV
GKLALYTALGGVRPSACLPITIDVGTNNEKLLNDEFYIGLRQKRATGEEYHELMEEFMAAVKQIYGEKVL
IQFEDFANHNAFNLLAKYSKSHLVFNDDIQGTASVVLAGLLAALKVVGRTLAEHTYLFLGAGEAGTGIAE
LIALEISKQTSAPIEECRKKIWLVDSKGLIVDSRKNSVQSFKKPWAHEHEPLTTLYDAVQSIKPTVLIGT
SGVGRTFTKEVVEAMASFNERPIIFSLSNPTSHSECTAEEAYNWTQVVIFASGSPFDPVEYDGKVFVPGQ
SNNAYIFPGFGLGLVISGAIRVHEDMLLAASEALAAQATQENFDKGSIFPPFTNIRKISARIARAVAAKA
YELGLATRLPPPRDLVKYAQSCMYTPVYRNYR

>gi|37147841|gb|AAQ88396.1| non-photosynthetic NADP-malic enzyme [Zea mays]
MISARTAAASPASLWKQGGRSEGGGSCDGCRTYRNTLRRAAAAKVRALPSRAVEAVKMGSAAEMEQEEAE
VAAAAAGVVVEDHYGEDSATEELPILPWAFSVASGYTLLRDPHHNKGLAFMEKERDAHHLRGLLPPAVVP
QELQIKKIMHNLRQYQVPLQRYMAMMDLQERNERLFYKLLIDNVEELLPVVYTPTVGEACQKYGSIFRQP
QGLYVSLRDKGKVLEVLRNWPHRNIQVICVTDGERILGLGDLGSQGMGIPVGKLALYTALGGVRPSACLP
ITIDVGTNNEKLLNDEFYIGLRQKRATGEEYHELMEEFMAAVKQIYGEKVLIQFEDFANHNAFNLLAKYS
KSHLVFNDDIQGTASVVLAGLLAALKVVGGTLAEHTYLFLGAGEAGTGIAELIALEISKQTSAPIEECRK
KIWLVDSKGLIVDSRKNSVQSFKKPWAHEHEPLTTLYDAVQSIKPTVLIGTSGVGRTFTKEVVEAMASFN
ERPIIFSLSNPTSHSECTAEEAYNWTQGRAIFASGSPFDPVEYDGKVFVPGQSNNAYIFPGFGLGLVISG
AIRVHEDMLLAASEALAAQATQENFDKGSIFPPFTNIRKISARIAAAVAAKAYELGLATRLPPPRDLVKY
AQSCMYTPVYRNYR

>gi|30575690|gb|AAP33011.1| NADP-malic enzyme [Zea mays]
MLSTRTAAVAASASPASPWKVGGRSEGGASCDGCRTYRNTLRRRAAPAKVRALPPRRVDAVAMVSNAETE
TEKEQEEAAAASEELPVMPWATYVASGYTLLRDPHHNKGLAFTEEERDGHYLRGLLPPAVLFQELQIKKF
MNTLRQYQTPLQRYIAMMNLQETDERLFYKLLIDNVVELLPFVYTPTVGEACQKYGSIFGRPQGLYVSLK
DKGKVLEVLRNWPHRNIQVICVTDGERILGLGDLGCQGMGIPVGKLALYTALGGVDPSVCLPITIDVGTN
NEKLLNDEFYIGLRQKRATGEEYDELIEEFMSAVKQFYGEKVLIQFEDFANHNAFDLLEKYSKSHLVFND
DIQGTASVVIAGLLAALKMVGGTLAEQTYLFLGAGEAGTGIAELIALEISKQTNAPLEECRKKVWLVDSK
GLIVDSRKGSLQPFKKPWAHEHEPLKTLYDAVQSIKPTVLIGTSGVGRTFTKEIIEAMSSFNERPIIFSL
SNPTSHSECTAEQAYTWSQGRSIFASGSPFAPVEYEGKTFVPGQSNNAYIFPGLGLGLVISGAVRVHEDM
LLAASKALADQATQDNFEKGSIFPPFTSIRKISAHIAAAVAAKAYELGLATRLPPPSDLVKYAENCMYTP
VYRNYR

>gi|158701881|gb|ABW77317.1| NADP-dependent malic enzyme [Triticum aestivum]
MAGGGVEDVYGEDRATEEQLITPWSFSVASGHQLLRDPRHNKGLAFSEAERDAHYLRGLLPPAIVSQEHQ
EKKIMHNLRSYTVPLHRYIAMMDLQERNERLFYKLLIDNVEELLPVVYTPVVGEACQKYGSIYRRPQGLY
ISLKDKGKVLEVLKNWPERSIQVIVVTDGERILGLGDLGCQGMGIPVGKLSLYTALGGVRPSACLPITID
VGTNNETLLNDEYYIGLRQRRATGEEYHELLQEFMNAVKQNYGEKVLVQFEDFANHNAFDLLAKYSKSHL
VFNDDIQGTASVVLAGLLAALRMIGGGLVDQTYLFLGAGEAGTGIAELIALEMSKHTELPVDDCRKKIWL
VDSKGLLVESRKESLQHFKKPFAHEHEELKTLLEAVQSIKPTVLIGTSGVGKTFTQEVIEAMASFNEKPV
IFSLSNPTSHSECTAEEAYTWSKGTAVFASGSPFDPVEYEGKTFVPGQSNNAYVFPGFGLGVVISGAIRV
HDDMLLAASEALAEEATQENFDKGLIFPPFTNIRKISASIAAKVAAKAYDLGLASRLPRPDDLVKYAESC
MYTPLYRSYR

>gi|162957175|gb|ABY25986.1| NADP-dependent malic enzyme 1 [Triticum aestivum]
MLSARTAAASPAASLWKRGDGAGGRGDRCTSCLEVRRRAAAVTVRAAQPKRVEAVAMESAAETAEAEKEV
AAEKEVAAAGGGVEDKYGEDRATEELPVTPWAFSVASGYTLLRDPHHNKGLAFTEREWDAHYLRGLLPPG
VVSQDLQVKKIMHNLRQYKVPLQRYVAMMDLQERNERLFYKLLTDNVEELLPVVYTPTVGEACQKYGSIF
RRPQGLYVSLRDKGKVIDVLRNWPERNTQVIVVTDGERILGLGDLGCQGMGIPVGKLSLYTALGGVRPSA
CLPITIDVGTNNEQLLNDEFYIGLRQRRATGEEYHELMEEFMDAVKQIYGEKVLIQFEDFANHNAFDLLA
KYSKSHLVFNDDIQGTASVVLAGLLSSLKVVGGTLAEHTYLFLGAGEAGTGIAELIALEISKQTNAPIEE
CRKKVFLVDSKGLIVSSRKNSLQPFKTSWAHEREPVTTLLDAIKSIRPTVLIGTSGVGRAFTKEVIEAMA
SFNERPVIFSLSNPTSHSECTAEEAYKWTKGRAVFASGSPFDPVEYDGKIHVPGQANNAYIFPGFGLGVV
ISGAIRVHEDMLLAASETLAAQATKENFDKGSIFPPFTNIRKISALIAASVAAKAYELGLATRLPRPRDL
EKYAESCMYTPVYRSYR

>gi|27948554|gb|AAO25631.1| phosphoenolpyruvate carboxylase [Oryza sativa Indica Group]
MAGKVEKMASIDAQLRMLAPAHRSEDDKLVEYDALLLDRFLDILQDLHGDDLREMVQECYEIAAEYEGKH
DSQKLDELGNMLTSLDPGDSIVMAKAFSHMLNLANLAEEVQIAYRRRIKLKKGDFADENSALTESDIEET
FKRLVVDLKKSPAEVFDALKSQTVDLVLTAHPTQSVRRSLLQKHSRIRNCLVQLYSKDITPDDKQELDEA
LQREIQAAFRTDEIRRTQPTPQDEMRAGMSYFHETIWKGVPKFLRRLDTALKNIGIDERVPYNAPLIQFS
SWMGGDRDGNPRVTPEATRGVCLLARMMASNLYCSQIEDLMFELSMWRCNDELRARADELHLSSKKDAKH
YIEFWKKVPPSEPYRVVLGDVRDKLYNTRERARQLLSSGYSDIPEETTLTSVEQFLEPLELCYRSLCDCG
DRVIADGTLLDFLRQVSTFGLCLVRLDIRQESDRHTDVLDAITTYLGIGSYREWSEERRQDWLLSELNGK
RPLFGPDLPKTDEIADVLDTFRVIAELPADNFGAYIISMATAPSDVLAVELLQRECHVKTPLRVVPLFEK
LADLESAPAAVARLFSIDWYRERINGKQEVMIGYSDSGKDAGRLSAAWQLYKSQEELINVAKEFGVKLTM
FHGRGGTVGRGGGPTHLAILSQPPDTIHGSPRVTVQGEVIEQSFGEEHLCFRTLQRFTAATLEHGMHPPI
APKPEWRALLDEMAVVAAKGYRSIVFQEPRFVEYFRLATPEMEYGRMNIGSRPSKRKPSGGIESLRAIPW
IFAWTQTRFHLPVWLGFGSAFKHILEKDIRNLHMLQEMYNEWPFFRVTIDLVEMVFAKGDPGIAALYDKL
LVSEELWPLGEKLRANCEETKQLLLQVAGHKDLLEGDLYLKQRLRLRNAYITTLNVCQAYTMKRIRDPDY
HVTLRPHMSKEIMDWSKPAAELVKLNPTSEYAPGLEDTLILTMKGIAAGMQNTG

>gi|1384044471|gb|AWD90035.1| phosphoenol pyruvate carboxylase [Setaria italica]
MASKPVEKHHSIDAQLRLLAPGKVSEDDKLVEYDALLIDRFLDIFQDLHGPNIREFVQECYEVAAEYERD
RDAAKLSELGSRLTKLSPNDAIVVASSFSNMLNLTNLAEEVQLAHLRRNKLKRGDFADEGFAATESDIEE
TLKRLVTELGKSKEEVFDALKNQTVDLVFTAHPTQSVRRSLLQKHARIRNCLTQLYAKDITEDDKQELDE
ALQREIQACFRTDEIRRAQPTPQDEMRYGMSYFHETIWKGVPKFLRRVDTALKNIGIDERLPYNAPLIQF
SSWMGGDRDGNPRVTPEVTRDVCLLARMMASNLYFSQIEELMFELSMWRCNDELRARAEELHASSQKISK
HYIEFWRQLPANEPYRVVLGYVRDKLYSTRERSRHLLTSGFSDIPEDSAFKNVEEFLEPLELCYKSLCDC
GDKTIADGSLLDFMRQVSTFGLSMVKLDIRQESEHHTDVIDAITTHLGIGSYREWSEEKRQEWLLSELRG
KRPLLSKDMPQTEEIADVLGCFHVLAELPRDSFGPYIISMATAPSDVLAVELLQRECHVKQPLPVVPLFE
KLADLQSAPASIERLFSLDWYMNRIGGKQQVMVGYSDSGKDAGRLSAAWHLYKAQEAMAKVAKRYGVKLT
MFHGRGGTVGRGGGPTHLAILSQPPDTINGSLRATVQGEVIETSFGEEHLCFRTLQRFTAATLEHGMHPP
VSPKPEWRALMDEIAAVATDEYRSVVMREPRFVEYFRSATPETEYGRLNIGSRPAKRKPKGGIESLRAIP
WIFSWTQTRFHLPVWLGFGAAFKHAMKKDIKNFQMLKEMYNEWPFFRVTLDLLEMVLAKGDPTIAGLYDQ
LLVADELKPFGEQLRNNYVETEKLILQVAGHKEILESDPGLKQQLRLRDPYITILNVWQAYTLKRIRDPN
FKVTPQPPLSKEFADENQPRGIVKLNPASEYGPGLEDTLILTMKGIAAGMQNTG

>gi|20257597|gb|AAM15963.1|AF495586_1 putative C4 phosphoenolpyruvate carboxylase [Setaria italica]
MASKPVEKHHSIDAQLRLLAPGKVSEDDKLVEYDALLIDRFLDIFQDLHGPNIREFVQECYEVAAEYERD
RDAAKLSELGSRLTKLSPNDAIVVASSFSNMLNLTNLAEEVQLAHLRRNKLKRGDFADEGFAATESDIEE
TLKRLVTELGKSKEEVFDALKNQTVDLVFTAHPTQSVRRSLLQKHARIRNCLTQLYAKDNTEDDKQELDE
ALQREIQACFRTDEIRRAQPTPQDEMRYGMSYFHETIWKGVPKFLRRVDTALKNIGIDERLPYNAPLIQF
SSWMGGDRDGNPRVTPEVTRDVCLLARMMASNLYFSRIEELMFELSMWRCNDELRARAEELHASSQRISK
HYIEFWRQLPANEPYRVVLGYVRDELYSTRERSRHLLTSGFSDIPEDSAFKNVEEFLEPLELCYKSLCDC
GDKTIADGSLLDFMRQVSTFGLSMVKLDIRQESERHTDVIDAITTHLGIGSYREWSEEKRQEWLLSELRG
KRPLLSKDMPQTEEIADVLGCFHVLAELPRDSFGPYIISMATAPSDVLAVELLQRECHVKQPLPVVPLFE
KLADLQSAPASIERLFSLDWYMNRIGGKQQVMVGYSDSGKDAGRLSAAWHLYKAQEAMAKVAKRYGVKLT
MFHGRGGTVGRGGGPTHLAILSQPPDTINGSLRVTVQGEVIETSFGEEHLCFRTLQRFTAATLEHGMHPP
VSPKPEWRALMDEIAAVATDEYRSVVMREPRFVEYFRSATPETEYGRLNIGSRPAKRKPKGGIESLRAIP
WIFSWTQTRFHLPVWLGFGAAFEHAMKKDIKNFRMLKEMYNEWPFFRVTLDLLEMVLAKGDPTIAGLYDQ
LLVADELKPFGEQLRNNYVETEKLILQVAGHKEILESDPGLKQQLRLRDPYITILNVWQAYTLKRIRDPN
FKVTPQPPLSKEFADENQPRGIVKLNPASEYGPGLEDTLILTMKGIAAGMQNTG

>gi|22593|emb|CAA42549.1| phosphoenolpyruvate carboxylase [Sorghum bicolor]
MERLSSIDAQLRMLVPGKVSEDDKLIEYDALLLDRFLDILQDLHGDDLKEMVQECYEVAAEYETKHDLQK
LDELGKMITSLDPGDSIVIAKSFSHMLNLANLAEEVQIAYRRRIKLKKGDFADENSAITESDIEETLKRL
VVDLKKSPAEVFDALKSQTVDLVLTAHPTQSVRRSLLQKHSRIRNCLVQLYSKDITPDDKQELDEALQRE
IQAAFRTDEIRRTQPTPQDEMRAGMSYFHETIWKGVPKFLRRVDTALKNIGINERVPYNAPLIQFSSWMG
GDRDGNPRVTPEVTRDVCLLARMMASNLYCSQIEDLMFELSMWRCSDELRMRADELHRSTKKDAKHYIEF
WKKVPPNEPYRVILSDVRDKLYNTRERSRELLSSGHSDIPEEATLTTVEQLLEPLELCYRSLCACGDRVI
ADGSLLDFLRQVSTFGLSLVRLDIRQESDRHTDVLDAITTYLGIGSYREWPEERRQEWLLSELNGKRPLF
GPDLPKTEEIADVLDTFHVIAELPADNFGAYIISMATAPSDVLAVELLQRECHVKTPLRVVPLFEKLADL
EAAPAALARLFSIDWYRQRINGKQEVMIGYSDSGKDAGRLSAAWQLYKAQEELIKVAKDFGVKLTMFHGR
GGTVGRGGGPTHLAILSQPPDTIHGSLRVTVQGEVIEQSFGEEHLSFRTLQRFTAATLEHGMHPPNAPKP
EWRTLLDEMAVVATEEYRSIVFQEPRFVEYFRLATPETEYGRMNIGSRPSKRKPSGGIESLRAIPWIFAW
TQTRFHLPVWLGFGGAFKHVLQKDIRNLHMLQEMYNEWPFFRVTIDLVEMVFAKGNPGIAALYDKLLVSE
ELRPLGEKLRANYEETQKLLLQVAGHRDLLEGDPYLKQRLRLRDAYITTLNVCQAYTLKRIRDPDYHVAL
RPHLSKEIMDPTKAASELVKLNPGSEYAPGLEDTLILTMKGIAAGLQNTG

>gi|21630|emb|CAA39197.1| phosphoenolpyruvate carboxylase [Sorghum bicolor]
MPERHQSIDAQLRLLAPGKVSEDDKLVEYDALLVDRFLDILQDLHGPHLREFVQECYELSAEYENDRDEA
RLGELGSKLTSLPPGDSIVVASSFSHMLNLANLAEEVQVAQRRRIKLKRGDFADEASAPTESDIEETLKR
LVSQLGKSREEVFDALKNQTVDLVFTAHPTQSVRRSLLQKHGRIRNCLRQLYAKDITADDKQELDEALQR
EIQAAFRTDEIRRTPPTPQDEMRAGMSYFHETIWKGVPKFLRRIDTALKNIGINERLPYNAPLIQFSSWM
GGDRDGNPRVTPEVTRDVCLLARMMAANLYFSQIEDLMFELSMWRCSDELRIRADELHRSSKRAAKHYIE
FWKQVPPNEPYRVILGDVRDKLYYTRERSRHLLSSGISEIPEEATFTNVEQFLEPLELCYRSLCACGDKP
IADGSLLDFLRQVFNFGLALVKLDIRQESDRHTDVLDSITTHLGIGSYAEWSEEKRQDWLLSELRGKRPL
FGSDLPQTEETADVLGTFHVLAELPADCFGAYIISMATAPSDVLAVELLQRECHVKQPLRVVPLFEKLAD
LEAAPAAVARLFSIDWYMNRINGKQEVMIGYSDSGKDAGRLSAAWQMYKAQEELIKVAKHYGVKLTMFHG
RGGTVGRGGGPTHLAILSQPPDTIHGSLRVTVQGEVIEHSFGEELLCFRTLQRYTAATLEHGMHPPISPK
PEWRALMDEMAVVATKEYRSIVFQEPRFVEYFRSATPETEYGRMNIGSRPSKRKPSGGIESLRAIPWIFA
WTQTRFHLPVWLGFGAAIKHIMQKDIRNIHVLKEMYNEWPFFRVTLDLLEMVFAKGDPGIAAVYDKLLVA
EDLQSFGEQLRKNYEETKELLLQVAGHKDVLEGDPYLKQRLRLRESYITTLNVCQAYTLKRIRDPSFQVS
PQPPLSKEFTDESQPVELVQLNQQSEYAPGLEDTLILTMKGIAAGMQNTG

>gi|22615|emb|CAA46267.1| phosphoenolpyruvate carboxylase [Sorghum bicolor]
MPERHQSIDAQLRLLAPGKVSEDDKLVEYDALLVDRFLDILQDLHGPHLREFVQECYELSAEYENDRDEA
RLGELGSKLTSLPPGDSIVVASSFSHMLNLANLAEEVQVAQRRRIKLKRGDFADEASAPTESDIEETLKR
LVSQLGKSREEVFDALKNQTVDLVFTAHPTQSVRRSLLQKHGRIRNCLRQLYAKDITADDKQELDEALQR
EIQAAFRTDEIRRTPPTPQDEMRAGMSYFHETIWKGVPKFLRRIDTALKNIGINERLPYNAPLIQFSSWM
GGDRDGNPRVTPEVTRDVCLLARMMAANLYFSQIEDLMFELSMWRCSDELRIRADELHRSSKRAAKHYIE
FWKQVPPNEPYRVILGDVRDKLYYTRERSRHLLSSGISEIPEEATFTNVEQFLEPLELCYRSLCACGDKP
IADGSLLDFLRQVFNFGLALVKLDIRQESDRHTDVLDSITTHLGIGSYAEWSEEKRQDWLLSELRGKRPL
FGSDLPQTEETADVLGTFHVLAELPADCFGAYIISMATAPSDVLAVELLQRECHVKQPLRVVPLFEKLAD
LEAAPAAVARLFSIDWYMNRINGKQEVMIGYSDSGKDAGRLSAAWQMYKAQEELIKVAKHYGVKLTMFHG
RGGTVGRGGGPTHLAILSQPPDTIHGSLRVTVQGEVIEHSFGEELLCFRTLQRYTAATLEHGMHPPISPK
PEWRALMDEMAVVATKEYRSIVFQEPRFVEYFRSATPETEYGRMNIGSRPSKRKPSGGIESLRAIPWIFA
WTQTRFHLPVWLGFGAAIKHIMQKDIRNIHVLKEMYNEWPFFRVTLDLLEMVFAKGDPGIAAVYDKLLVA
EDLQSFGEQLRKNYEETKELLLQVAGHKDVLEGDPYLKQRLRLRESYITTLNVCQAYTLKRIRDPSFQVS
PQPPLSKEFTDESQPVELVQLNQQSEYAPGLEDTLILTMKGIAAGMQNTG

>gi|22611|emb|CAA45284.1| phosphoenolpyruvate carboxylase [Sorghum bicolor]
MASERHHSIDAQLRALAPGKVSEELIQYDALLVDRFLDILQDLHGPSLREFVQECYEVSADYEGKKDTSK
LGELGAKLTGLAPADAILVASSILHMLNLANLAEEVELAHRRRNSKLKHGDFSDEGSATTESDIEETLKR
LVSLGKTPAEVFEALKNQSVDLVFTAHPTQSARRSLLQKNARIRNCLTQLSAKDVTVEDKKELDEALHRE
IQAAFRTDEIRRAQPTPQDEMRYGMSYIHETVWNGVPKFLRRVDTALKNIGINERLPYDVPLIKFCSWMG
GDRDGNPRVTPEVTRDVCLLSRMMAANLYINQVEDLMFELSMWRCNDELRARAEEVQSTPASKKVTKYYI
EFWKQIPPNEPYRVILGAVRDKLYNTRERARHLLATGFSEISEDAVFTKIEEFLEPLELCYKSLCECGDK
AIADGSLLDLLRQVFTFGLSLVKLDIRQESERQTDVIDAITTHLGIGSYRSWPEDKRMEWLVSELKGKRP
LLPPDLPMTEEIADVIGAMRVLAELPIDSFGPYIISMCTAPSDVLAVELLQRECGIRQTLPVVPLFERLA
DLQAAPASVEKLFSTDWYINHINGKQQVMVGYSDSGKDAGRLSAAWQLYVAQEEMAKVAKKYGVKLTLFH
GRGGTVGRGGGPTHLAILSQPPDTINGSIRVTVQGEVIEFMFGEENLCFQSLQRFTAATLEHGMHPPVSP
KPEWRKLMEEMAVVATEEYRSVVVKEPRFVEYFRSATPETEYGKMNIGSRPAKRRPGGGITTLRAIPWIF
SWTQTRFHLPVWLGVGAAFKWAIDKDIKNFQKLKEMYNEWPFFRVTLDLLEMVFAKGDPGIAGLYDELLV
AEELKPFGKQLRDKYVETQQLLLQIAGHKDILEGDPYLKQGLRLRNPYITTLNVFQAYTLKRIRDPSFKV
TPQPPLSKEFADENKPAGLVKLNGERVPPGLEDTLILTMKGIAAGMQNTG

>gi|115587|sp|P29195.1|CAPP1_SORBI RecName: Full=Phosphoenolpyruvate carboxylase 1; Short=PEPC 1; Short=PEPCase 1; AltName: Full=CP21
MPERHQSIDAQLRLLAPGKVSEDDKLVEYDALLVDRFLDILQDLHGPHLREFVQECYELSAEYENDRDEA
RLGELGSKLTSLPPGDSIVVASSFSHMLNLANLAEEVQVAQRRRIKLKRGDFADEASAPTESDIEETLKR
LVSQLGKSREEVFDALKNQTVDLVFTAHPTQSVRRSLLQKHGRIRNCLRQLYAKDITADDKQELDEALQR
EIQAAFRTDEIRRTPPTPQDEMRAGMSYFHETIWKGVPKFLRRIDTALKNIGINERLPYNAPLIQFSSWM
GGDRDGNPRVTPEVTRDVCLLARMMAANLYFSQIEDLMFELSMWRCSDELRIRADELHRSSKRAAKHYIE
FWKQVPPNEPYRVILGDVRDKLYYTRERSRHLLSSGISEIPEEATFTNVEQFLEPLELCYRSLCACGDKP
IADGSLLDFLRQVFNFGLALVKLDIRQESDRHTDVLDSITTHLGIGSYAEWSEEKRQDWLLSELRGKRPL
FGSDLPQTEETADVLGTFHVLAELPADCFGAYIISMATAPSDVLAVELLQRECHVKQPLRVVPLFEKLAD
LEAAPAAVARLFSIDWYMNRINGKQEVMIGYSDSGKDAGRLSAAWQMYKAQEELIKVAKHYGVKLTMFHG
RGGTVGRGGGPTHLAILSQPPDTIHGSLRVTVQGEVIEHSFGEELLCFRTLQRYTAATLEHGMHPPISPK
PEWRALMDEMAVVATKEYRSIVFQEPRFVEYFRSATPETEYGRMNIGSRPSKRKPSGGIESLRAIPWIFA
WTQTRFHLPVWLGFGAAIKHIMQKDIRNIHVLKEMYNEWPFFRVTLDLLEMVFAKGDPGIAAVYDKLLVA
EDLQSFGEQLRKNYEETKELLLQVAGHKDVLEGDPYLKQRLRLRESYITTLNVCQAYTLKRIRDPSFQVS
PQPPLSKEFTDESQPVELVQLNQQSEYAPGLEDTLILTMKGIAAGMQNTG

>gi|115583|sp|P29194.1|CAPP2_SORBI RecName: Full=Phosphoenolpyruvate carboxylase 2; Short=PEPC 2; Short=PEPCase 2; AltName: Full=CP28
MERLSSIDAQLRMLVPGKVSEDDKLIEYDALLLDRFLDILQDLHGDDLKEMVQECYEVAAEYETKHDLQK
LDELGKMITSLDPGDSIVIAKSFSHMLNLANLAEEVQIAYRRRIKLKKGDFADENSAITESDIEETLKRL
VVDLKKSPAEVFDALKSQTVDLVLTAHPTQSVRRSLLQKHSRIRNCLVQLYSKDITPDDKQELDEALQRE
IQAAFRTDEIRRTQPTPQDEMRAGMSYFHETIWKGVPKFLRRVDTALKNIGINERVPYNAPLIQFSSWMG
GDRDGNPRVTPEVTRDVCLLARMMASNLYCSQIEDLMFELSMWRCSDELRMRADELHRSTKKDAKHYIEF
WKKVPPNEPYRVILSDVRDKLYNTRERSRELLSSGHSDIPEEATLTTVEQLLEPLELCYRSLCACGDRVI
ADGSLLDFLRQVSTFGLSLVRLDIRQESDRHTDVLDAITTYLGIGSYREWPEERRQEWLLSELNGKRPLF
GPDLPKTEEIADVLDTFHVIAELPADNFGAYIISMATAPSDVLAVELLQRECHVKTPLRVVPLFEKLADL
EAAPAALARLFSIDWYRQRINGKQEVMIGYSDSGKDAGRLSAAWQLYKAQEELIKVAKDFGVKLTMFHGR
GGTVGRGGGPTHLAILSQPPDTIHGSLRVTVQGEVIEQSFGEEHLSFRTLQRFTAATLEHGMHPPNAPKP
EWRTLLDEMAVVATEEYRSIVFQEPRFVEYFRLATPETEYGRMNIGSRPSKRKPSGGIESLRAIPWIFAW
TQTRFHLPVWLGFGGAFKHVLQKDIRNLHMLQEMYNEWPFFRVTIDLVEMVFAKGNPGIAALYDKLLVSE
ELRPLGEKLRANYEETQKLLLQVAGHRDLLEGDPYLKQRLRLRDAYITTLNVCQAYTLKRIRDPDYHVAL
RPHLSKEIMDPTKAASELVKLNPGSEYAPGLEDTLILTMKGIAAGLQNTG

>gi|115578|sp|P15804.2|CAPP3_SORBI RecName: Full=Phosphoenolpyruvate carboxylase 3; Short=PEPC 3; Short=PEPCase 3; AltName: Full=CP46
MASERHHSIDAQLRALAPGKVSEELIQYDALLVDRFLDILQDLHGPSLREFVQECYEVSADYEGKKDTSK
LGELGAKLTGLAPADAILVASSILHMLNLANLAEEVELAHRRRNSKLKHGDFSDEGSATTESDIEETLKR
LVSLGKTPAEVFEALKNQSVDLVFTAHPTQSARRSLLQKNARIRNCLTQLSAKDVTVEDKKELDEALHRE
IQAAFRTDEIRRAQPTPQDEMRYGMSYIHETVWNGVPKFLRRVDTALKNIGINERLPYDVPLIKFCSWMG
GDRDGNPRVTPEVTRDVCLLSRMMAANLYINQVEDLMFELSMWRCNDELRARAEEVQSTPASKKVTKYYI
EFWKQIPPNEPYRVILGAVRDKLYNTRERARHLLATGFSEISEDAVFTKIEEFLEPLELCYKSLCECGDK
AIADGSLLDLLRQVFTFGLSLVKLDIRQESERQTDVIDAITTHLGIGSYRSWPEDKRMEWLVSELKGKRP
LLPPDLPMTEEIADVIGAMRVLAELPIDSFGPYIISMCTAPSDVLAVELLQRECGIRQTLPVVPLFERLA
DLQAAPASVEKLFSTDWYINHINGKQQVMVGYSDSGKDAGRLSAAWQLYVAQEEMAKVAKKYGVKLTLFH
GRGGTVGRGGGPTHLAILSQPPDTINGSIRVTVQGEVIEFMFGEENLCFQSLQRFTAATLEHGMHPPVSP
KPEWRKLMEEMAVVATEEYRSVVVKEPRFVEYFRSATPETEYGKMNIGSRPAKRRPGGGITTLRAIPWIF
SWTQTRFHLPVWLGVGAAFKWAIDKDIKNFQKLKEMYNEWPFFRVTLDLLEMVFAKGDPGIAGLYDELLV
AEELKPFGKQLRDKYVETQQLLLQIAGHKDILEGDPYLKQGLRLRNPYITTLNVFQAYTLKRIRDPSFKV
TPQPPLSKEFADENKPAGLVKLNGERVPPGLEDTLILTMKGIAAGMQNTG

>gi|238624101|ref|NP_001154820.1| phosphoenolpyruvate carboxylase 1 [Zea mays]
MASTKAPGPGEKHHSIDAQLRQLVPGKVSEDDKLIEYDALLVDRFLNILQDLHGPSLREFVQECYEVSAD
YEGKGDTTKLGELGAKLTGLAPADAILVASSILHMLNLANLAEEVQIAHRRRNSKLKKGGFADEGSATTE
SDIEETLKRLVSEVGKSPEEVFEALKNQTVDLVFTAHPTQSARRSLLQKNARIRNCLTQLNAKDITDDDK
QELDEALQREIQAAFRTDEIRRAQPTPQDEMRYGMSYIHETVWKGVPKFLRRVDTALKNIGINERLPYNV
SLIRFSSWMGGDRDGNPRVTPEVTRDVCLLARMMAANLYIDQIEELMFELSMWRCNDELRVRAEELHSSS
GSKVTKYYIEFWKQIPPNEPYRVILGHVRDKLYNTRERARHLLASGVSEISAESSFTSIEEFLEPLELCY
KSLCDCGDKAIADGSLLDLLRQVFTFGLSLVKLDIRQESERHTDVIDAITTHLGIGSYREWPEDKRQEWL
LSELRGKRPLLPPDLPQTDEIADVIGAFHVLAELPPDSFGPYIISMATAPSDVLAVELLQRECGVRQPLP
VVPLFERLADLQSAPASVERLFSVDWYMDRIKGKQQVMVGYSDSGKDAGRLSAAWQLYRAQEEMAQVAKR
YGVKLTLFHGRGGTVGRGGGPTHLAILSQPPDTINGSIRVTVQGEVIEFCFGEEHLCFQTLQRFTAATLE
HGMHPPVSPKPEWRKLMDEMAVVATEEYRSVVVKEARFVEYFRSATPETEYGRMNIGSRPAKRRPGGGIT
TLRAIPWIFSWTQTRFHLPVWLGVGAAFKFAIDKDVRNFQVLKEMYNEWPFFRVTLDLLEMVFAKGDPGI
AGLYDELLVAEELKPFGKQLRDKYVETQQLLLQIAGHKDILEGDPFLKQGLVLRNPYITTLNVFQAYTLK
RIRDPNFKVTPQPPLSKEFADENKPAGLVKLNPASEYPPGLEDTLILTMKGIAAGMQNTG

>gi|212898592|gb|ACJ38542.1| phosphoenolpyruvate carboxylase [Zea mays]
MASTKAPGPGEKHHSIDAQLRQLVPGKVSEDDKLIEYDALLVDRFLNILQDLHGPSLREFVQECYEVSAD
YEGKGDTTKLGELGAKLTGLAPADAILVASSILHMLNLANLAEEVQIAHRRRNSKLKKGGFADEGSATTE
SDIEETLKRLVSEVGKSPEEVFEALKNQTVDLVFTAHPTQSARRSLLQKNARIRNCLTQLNAKDITDDDK
QELDEALQREIQAAFRTDEIRRAQPTPQDEMRYGMSYIHETVWKGVPKFLRRVDTALKNIGINERLPYNV
SLIRFSSWMGGDRDGNPRVTPEVTRDVCLLARMMAANLYIDQIEELMFELSMWRCNDELRVRAEELHSSS
GSKVTKYYIELWKQIPPNEPYRVILGHVRDKLYNTRERARHLLASGVSEISAESSFTSIEEFLEPLELCY
KSLCDCGDKAIADGSLLDLLRQVFTFGLSLVKLDIRQESERHTDVIDAITTHLGIGSYREWSEDKRQEWL
LSELRGKRPLLPPDLPQTEEIADVIGAFHVLAELPPDSFGPYIISMATAPSDVLAVELLQRECGVRQPLP
VVPLFERLAYLQSAPASVERLFSVDWYMDRIKGKQQVMVGYSDSGKDAGRLSAAWQLYRAQEEMAQVAKR
YGVKLTLFHGRGGTVGRGGGPTHLAILSQPPDTINGSIRVTVQGEVIEFCFGEEHLCFQTLQRFTAATLE
HGMHPPVSPKPEWRKLMDEMAVVATEEYRSVVVKEARFVEYFRSATPETEYGRMNIGSRPAKRRPGGGIT
TLRAIPWIFSWTQTRFHLPVWLGVGAAFKFAIDKDVRNFQVLKEMYNEWPFFRVTLDLLEMVFAKGDPGI
AGLYDELLVAEELKPFGKQLRDKYVETQQLLLQIAGHKDILEGDPFLKQGLVLRNPYITTLNVFQAYTLK
RIRDPNFKVTPQPPLSKEFADENKPAGLVKLNPASEYPPGLEDTLILTMKGIAAGMQNTG

>gi|320449080|gb|ADW27477.1| phosphoenolpyruvate carboxylase [Zea mays]
MASTKAPGPGEKHHSIDAQLRQLVPGKVSEDDKLIEYDALLVDRFLNILQDLHGPSLREFVQECYEVSAD
YEGKGDTTKLGELGAKLTGLAPADAILVASSILHMLNLANLAEEVQIAHRRRNSKLKKGGFADEGSATTE
SDIEETLKRLVSEVGKSPEEVFEALKNQTVDLVFTAHPTQSARRSLLQKNARIRNCLTQLNAKDITDDDK
QELDEALQREIQAAFRTDEIRRAQPTPQDEMRYGMSYIHETVWKGVPKFLRRVDTALKNIGINERLPYNV
SLIRFSSWMGGDRDGNPRVTPEVTRDVCLLARMMAANLYIDQIEELMFELSMWRCNDELRVRAEELHSSS
GSKVTKYYIEFWKQIPPNEPYRVILGHVRDKLYNTRERARHLLASGVSEISAESSFTSIEEFLEPLELCY
KSPCDCGDKAIADGSLLDLLRQVFTFGLSLVKLDIRQESERHTDVIDAITTHLGIGSYREWSEDKRQEWL
LSELRGKRPLLPPDLPQTEEIADVIGAFHVLAELPPDSFGPYIISMATAPSDVLAVELLQRECGVRQPLP
VVPLFERLADLQSAPASVERLFSVDWYMDRIKGKQQVMVGYSDSGKDAGRLSAAWQLYRAQEEMAQVAKR
YGVKLTLFHGRGGTVGRGGGPTHLAILSQPPDTINGSIRVTVQGEVIEFCFGEEHLCFQTLQRFTAATLE
HGMHPPVSPKSEWRKLMDEMAVVATEEYRSVVVKEARFVEYFRSATPETEYGRMNIGSRPAKRRPGGGIT
TLRAIPWIFSWTQTRFHPPVWLGVGAAFKFAIDKDVRNFQVLKEMYNEWPFFRVTLDLLEMVFAKGDPGI
AGLYDELLVAEELKPFGKQLRDKYVETQQLLLQIAGHKDILEGDPFLKQGLVLRNPYITTLNVFQAYTLK
RIRDPNFKVTPQPPLSKEFADENKPAGLVKLNPASEYPPGLEDTLILTMKGIAAGMQNTG

>gi|28373446|pdb|1JQO|B Chain B, Phosphoenolpyruvate Carboxylase
MASTKAPGPGEKHHSIDAQLRQLVPGKVSEDDKLIEYDALLVDRFLNILQDLHGPSLREFVQECYEVSAD
YEGKGDTTKLGELGAKLTGLAPADAILVASSILHMLNLANLAEEVQIAHRRRNSKLKKGGFADEGSATTE
SDIEETLKRLVSEVGKSPEEVFEALKNQTVDLVFTAHPTQSARRSLLQKNARIRNCLTQLNAKDITDDDK
QELDEALQREIQAAFRTDEIRRAQPTPQAEMRYGMSYIHETVWKGVPKFLRRVDTALKNIGINERLPYNV
SLIRFSSWMGGDRDGNPRVTPEVTRDVCLLARMMAANLYIDQIEELMFELSMWRCNDELRVRAEELHSSS
GSKVTKYYIEFWKQIPPNEPYRVILGHVRDKLYNTRERARHLLASGVSEISAESSFTSIEEFLEPLELCY
KSLCDCGDKAIADGSLLDLLRQVFTFGLSLVKLDIRQESERHTDVIDAITTHLGIGSYREWPEDKRQEWL
LSELRGKRPLLPPDLPQTDEIADVIGAFHVLAELPPDSFGPYIISMATAPSDVLAVELLQRECGVRQPLP
VVPLFERLADLQSAPASVERLFSVDWYMDRIKGKQQVMVGYSDSGKDAGRLSAAWQLYRAQEEMAQVAKR
YGVKLTLFHGRGGTVGRGGGPTHLAILSQPPDTINGSIRVTVQGEVIEFCFGEEHLCFQTLQRFTAATLE
HGMHPPVSPKPEWRKLMDEMAVVATEEYRSVVVKEARFVEYFRSATPETEYGRMNIGSRPAKRRPGGGIT
TLRAIPWIFSWTQTRFHLPVWLGVGAAFKFAIDKDVRNFQVLKEMYNEWPFFRVTLDLLEMVFAKGDPGI
AGLYDELLVAEELKPFGKQLRDKYVETQQLLLQIAGHKDILEGDPFLKQGLVLRNPYITTLNVFQAYTLK
RIRDPNFKVTPQPPLSKEFADENKPAGLVKLNPASEYPPGLEDTLILTMKGIAAGMQNTG

>gi|28373445|pdb|1JQO|A Chain A, Phosphoenolpyruvate Carboxylase
MASTKAPGPGEKHHSIDAQLRQLVPGKVSEDDKLIEYDALLVDRFLNILQDLHGPSLREFVQECYEVSAD
YEGKGDTTKLGELGAKLTGLAPADAILVASSILHMLNLANLAEEVQIAHRRRNSKLKKGGFADEGSATTE
SDIEETLKRLVSEVGKSPEEVFEALKNQTVDLVFTAHPTQSARRSLLQKNARIRNCLTQLNAKDITDDDK
QELDEALQREIQAAFRTDEIRRAQPTPQAEMRYGMSYIHETVWKGVPKFLRRVDTALKNIGINERLPYNV
SLIRFSSWMGGDRDGNPRVTPEVTRDVCLLARMMAANLYIDQIEELMFELSMWRCNDELRVRAEELHSSS
GSKVTKYYIEFWKQIPPNEPYRVILGHVRDKLYNTRERARHLLASGVSEISAESSFTSIEEFLEPLELCY
KSLCDCGDKAIADGSLLDLLRQVFTFGLSLVKLDIRQESERHTDVIDAITTHLGIGSYREWPEDKRQEWL
LSELRGKRPLLPPDLPQTDEIADVIGAFHVLAELPPDSFGPYIISMATAPSDVLAVELLQRECGVRQPLP
VVPLFERLADLQSAPASVERLFSVDWYMDRIKGKQQVMVGYSDSGKDAGRLSAAWQLYRAQEEMAQVAKR
YGVKLTLFHGRGGTVGRGGGPTHLAILSQPPDTINGSIRVTVQGEVIEFCFGEEHLCFQTLQRFTAATLE
HGMHPPVSPKPEWRKLMDEMAVVATEEYRSVVVKEARFVEYFRSATPETEYGRMNIGSRPAKRRPGGGIT
TLRAIPWIFSWTQTRFHLPVWLGVGAAFKFAIDKDVRNFQVLKEMYNEWPFFRVTLDLLEMVFAKGDPGI
AGLYDELLVAEELKPFGKQLRDKYVETQQLLLQIAGHKDILEGDPFLKQGLVLRNPYITTLNVFQAYTLK
RIRDPNFKVTPQPPLSKEFADENKPAGLVKLNPASEYPPGLEDTLILTMKGIAAGMQNTG

>gi|1212216687|pdb|5VYJ|D Chain D, Phosphoenolpyruvate carboxylase
MASTKAPGPGEKHHSIDAQLRQLVPGKVSEDDKLIEYDALLVDRFLNILQDLHGPSLREFVQECYEVSAD
YEGKGDTTKLGELGAKLTGLAPADAILVASSILHMLNLANLAEEVQIAHRRRNSKLKKGGFADEGSATTE
SDIEETLKRLVSEVGKSPEEVFEALKNQTVDLVFTAHPTQSARRSLLQKNARIRNCLTQLNAKDITDDDK
QELDEALQREIQAAFRTDEIRRAQPTPQDEMRYGMSYIHETVWKGVPKFLRRVDTALKNIGINERLPYNV
SLIRFSSWMGGDRDGNPRVTPEVTRDVCLLARMMAANLYIDQIEELMFELSMWRCNDELRVRAEELHSSS
GSKVTKYYIEFWKQIPPNEPYRVILGHVRDKLYNTRERARHLLASGVSEISAESSFTSIEEFLEPLELCY
KSLCDCGDKAIADGSLLDLLRQVFTFGLSLVKLDIRQESERHTDVIDAITTHLGIGSYREWSEDKRQEWL
LSELRGKRPLLPPDLPQTEEIADVIGAFHVLAELPPDSFGPYIISMATAPSDVLAVELLQRECGVRQPLP
VVPLFERLADLQSAPASVERLFSVDWYMDRIKGKQQVMVGYSDSGKDAGRLSAAWQLYRAQEEMAQVAKR
YGVKLTLFHGRGGTVGRGGGPTHLAILSQPPDTINGSIRVTVQGEVIEFCFGEEHLCFQTLQRFTAATLE
HGMHPPVSPKPEWRKLMDEMAVVATEEYRSVVVKEARFVEYFRSATPETEYGRMNIGSRPAKRRPGGGIT
TLRAIPWIFSWTQTRFHLPVWLGVGAAFKFAIDKDVRNFQVLKEMYNEWPFFRVTLDLLEMVFAKGDPGI
AGLYDELLVAEELKPFGKQLRDKYVETQQLLLQIAGHKDILEGDPFLKQGLVLRNPYITTLNVFQAYTLK
RIRDPNFKVTPQPPLSKEFADENKPAGLVKLNPASEYPPGLEDTLILTMKGIAAGMQNTG

>gi|1212216686|pdb|5VYJ|C Chain C, Phosphoenolpyruvate carboxylase
MASTKAPGPGEKHHSIDAQLRQLVPGKVSEDDKLIEYDALLVDRFLNILQDLHGPSLREFVQECYEVSAD
YEGKGDTTKLGELGAKLTGLAPADAILVASSILHMLNLANLAEEVQIAHRRRNSKLKKGGFADEGSATTE
SDIEETLKRLVSEVGKSPEEVFEALKNQTVDLVFTAHPTQSARRSLLQKNARIRNCLTQLNAKDITDDDK
QELDEALQREIQAAFRTDEIRRAQPTPQDEMRYGMSYIHETVWKGVPKFLRRVDTALKNIGINERLPYNV
SLIRFSSWMGGDRDGNPRVTPEVTRDVCLLARMMAANLYIDQIEELMFELSMWRCNDELRVRAEELHSSS
GSKVTKYYIEFWKQIPPNEPYRVILGHVRDKLYNTRERARHLLASGVSEISAESSFTSIEEFLEPLELCY
KSLCDCGDKAIADGSLLDLLRQVFTFGLSLVKLDIRQESERHTDVIDAITTHLGIGSYREWSEDKRQEWL
LSELRGKRPLLPPDLPQTEEIADVIGAFHVLAELPPDSFGPYIISMATAPSDVLAVELLQRECGVRQPLP
VVPLFERLADLQSAPASVERLFSVDWYMDRIKGKQQVMVGYSDSGKDAGRLSAAWQLYRAQEEMAQVAKR
YGVKLTLFHGRGGTVGRGGGPTHLAILSQPPDTINGSIRVTVQGEVIEFCFGEEHLCFQTLQRFTAATLE
HGMHPPVSPKPEWRKLMDEMAVVATEEYRSVVVKEARFVEYFRSATPETEYGRMNIGSRPAKRRPGGGIT
TLRAIPWIFSWTQTRFHLPVWLGVGAAFKFAIDKDVRNFQVLKEMYNEWPFFRVTLDLLEMVFAKGDPGI
AGLYDELLVAEELKPFGKQLRDKYVETQQLLLQIAGHKDILEGDPFLKQGLVLRNPYITTLNVFQAYTLK
RIRDPNFKVTPQPPLSKEFADENKPAGLVKLNPASEYPPGLEDTLILTMKGIAAGMQNTG

>gi|1212216685|pdb|5VYJ|B Chain B, Phosphoenolpyruvate carboxylase
MASTKAPGPGEKHHSIDAQLRQLVPGKVSEDDKLIEYDALLVDRFLNILQDLHGPSLREFVQECYEVSAD
YEGKGDTTKLGELGAKLTGLAPADAILVASSILHMLNLANLAEEVQIAHRRRNSKLKKGGFADEGSATTE
SDIEETLKRLVSEVGKSPEEVFEALKNQTVDLVFTAHPTQSARRSLLQKNARIRNCLTQLNAKDITDDDK
QELDEALQREIQAAFRTDEIRRAQPTPQDEMRYGMSYIHETVWKGVPKFLRRVDTALKNIGINERLPYNV
SLIRFSSWMGGDRDGNPRVTPEVTRDVCLLARMMAANLYIDQIEELMFELSMWRCNDELRVRAEELHSSS
GSKVTKYYIEFWKQIPPNEPYRVILGHVRDKLYNTRERARHLLASGVSEISAESSFTSIEEFLEPLELCY
KSLCDCGDKAIADGSLLDLLRQVFTFGLSLVKLDIRQESERHTDVIDAITTHLGIGSYREWSEDKRQEWL
LSELRGKRPLLPPDLPQTEEIADVIGAFHVLAELPPDSFGPYIISMATAPSDVLAVELLQRECGVRQPLP
VVPLFERLADLQSAPASVERLFSVDWYMDRIKGKQQVMVGYSDSGKDAGRLSAAWQLYRAQEEMAQVAKR
YGVKLTLFHGRGGTVGRGGGPTHLAILSQPPDTINGSIRVTVQGEVIEFCFGEEHLCFQTLQRFTAATLE
HGMHPPVSPKPEWRKLMDEMAVVATEEYRSVVVKEARFVEYFRSATPETEYGRMNIGSRPAKRRPGGGIT
TLRAIPWIFSWTQTRFHLPVWLGVGAAFKFAIDKDVRNFQVLKEMYNEWPFFRVTLDLLEMVFAKGDPGI
AGLYDELLVAEELKPFGKQLRDKYVETQQLLLQIAGHKDILEGDPFLKQGLVLRNPYITTLNVFQAYTLK
RIRDPNFKVTPQPPLSKEFADENKPAGLVKLNPASEYPPGLEDTLILTMKGIAAGMQNTG

>gi|1212216684|pdb|5VYJ|A Chain A, Phosphoenolpyruvate carboxylase
MASTKAPGPGEKHHSIDAQLRQLVPGKVSEDDKLIEYDALLVDRFLNILQDLHGPSLREFVQECYEVSAD
YEGKGDTTKLGELGAKLTGLAPADAILVASSILHMLNLANLAEEVQIAHRRRNSKLKKGGFADEGSATTE
SDIEETLKRLVSEVGKSPEEVFEALKNQTVDLVFTAHPTQSARRSLLQKNARIRNCLTQLNAKDITDDDK
QELDEALQREIQAAFRTDEIRRAQPTPQDEMRYGMSYIHETVWKGVPKFLRRVDTALKNIGINERLPYNV
SLIRFSSWMGGDRDGNPRVTPEVTRDVCLLARMMAANLYIDQIEELMFELSMWRCNDELRVRAEELHSSS
GSKVTKYYIEFWKQIPPNEPYRVILGHVRDKLYNTRERARHLLASGVSEISAESSFTSIEEFLEPLELCY
KSLCDCGDKAIADGSLLDLLRQVFTFGLSLVKLDIRQESERHTDVIDAITTHLGIGSYREWSEDKRQEWL
LSELRGKRPLLPPDLPQTEEIADVIGAFHVLAELPPDSFGPYIISMATAPSDVLAVELLQRECGVRQPLP
VVPLFERLADLQSAPASVERLFSVDWYMDRIKGKQQVMVGYSDSGKDAGRLSAAWQLYRAQEEMAQVAKR
YGVKLTLFHGRGGTVGRGGGPTHLAILSQPPDTINGSIRVTVQGEVIEFCFGEEHLCFQTLQRFTAATLE
HGMHPPVSPKPEWRKLMDEMAVVATEEYRSVVVKEARFVEYFRSATPETEYGRMNIGSRPAKRRPGGGIT
TLRAIPWIFSWTQTRFHLPVWLGVGAAFKFAIDKDVRNFQVLKEMYNEWPFFRVTLDLLEMVFAKGDPGI
AGLYDELLVAEELKPFGKQLRDKYVETQQLLLQIAGHKDILEGDPFLKQGLVLRNPYITTLNVFQAYTLK
RIRDPNFKVTPQPPLSKEFADENKPAGLVKLNPASEYPPGLEDTLILTMKGIAAGMQNTG

>gi|1705585|sp|P51059.1|CAPP2_MAIZE RecName: Full=Phosphoenolpyruvate carboxylase 2; Short=PEPC 2; Short=PEPCase 2
MAALGPKMERLSSIDAQLRMLVPGKVSEDDKLIEYDALLLDRFLDILQDLHGDDLKEMVQECYEVAAEYE
TKHDLQKLDELGKMITSLDPGDSIVIAKSLSHMLNLANLAEEVQIAYRRRIKLKKGDFADENSAITESDI
EETLKRLVVDLKKSPAEVFDALKSQTVDLVLTAHPTQSVRRSLLQKHSRIRNCLVQLYSKDITPDDKQEL
DEALQREIQAAFRTDEIRRTQPTPQDEMRAGMSYFHETIWKGVPKFLRRVDTALKNIGINERVPYNAPLI
QFSSWMGGDRDGNPRVTPEVTRDVCLLARMMASNLYCSQIEDLMFELSMWRCSDELRMRADVLHLSTKKD
AKHYIEFWKKVPPNEPYRVILSDVRDKLYNTRERSRELLSSGHSDIPEEATLTNVEQLLEPLELCYRSLC
ACGDSVIADGTLLDFLRQVSTFGLSLVRLDIRQESDRHTDVLDAITTYLGIGSYREWTEERRQEWLLSEL
NGKRPLFGSDLPKTEEISDVLDTFHVIAELPSDNFGAYIISMATAPSDVLAVELLQRECHVKTPLRVVPL
FEKLADLEAAPAALARLFSIDWYRQRINGKQEVMIGYSDSGKDAGRLSAAWQLYKAQEELIKVAKDFGVK
LTMFHGRGGTVGRGGGPTHLAILSQPPDTIHGSLRVTVQGEVIEQSFGEEHLCFRTLQRFTAATLEHGMH
PPNAPKPEWRALLDEMAVVATEEYRSIVFKEPRFVEYFRLATPETEYGRMNIGSRPSKRKPSGGIDSLRA
IPWIFAWTQTRFHLPVWLGFGAAFKNVLQKDIRNLHMLQEMYNEWPFFRVTIDLVEMVFAKGNPGIAALY
DKLLVSEELHPLGEKLRANYEETQKLLLQVAGHRDLLEGDLYLKQRLRLRDAYITTLNVCQAYTLKRIRD
PDYHVALRPHLSKEIMDSTKAAADVVKLNPGSEYAPGLEDTLILTMKGIAAGLQNTG

>gi|115608|sp|P04711.2|CAPP1_MAIZE RecName: Full=Phosphoenolpyruvate carboxylase 1; Short=PEPC 1; Short=PEPCase 1
MASTKAPGPGEKHHSIDAQLRQLVPGKVSEDDKLIEYDALLVDRFLNILQDLHGPSLREFVQECYEVSAD
YEGKGDTTKLGELGAKLTGLAPADAILVASSILHMLNLANLAEEVQIAHRRRNSKLKKGGFADEGSATTE
SDIEETLKRLVSEVGKSPEEVFEALKNQTVDLVFTAHPTQSARRSLLQKNARIRNCLTQLNAKDITDDDK
QELDEALQREIQAAFRTDEIRRAQPTPQAEMRYGMSYIHETVWKGVPKFLRRVDTALKNIGINERLPYNV
SLIRFSSWMGGDRDGNPRVTPEVTRDVCLLARMMAANLYIDQIEELMFELSMWRCNDELRVRAEELHSSS
GSKVTKYYIEFWKQIPPNEPYRVILGHVRDKLYNTRERARHLLASGVSEISAESSFTSIEEFLEPLELCY
KSLCDCGDKAIADGSLLDLLRQVFTFGLSLVKLDIRQESERHTDVIDAITTHLGIGSYREWPEDKRQEWL
LSELRGKRPLLPPDLPQTDEIADVIGAFHVLAELPPDSFGPYIISMATAPSDVLAVELLQRECGVRQPLP
VVPLFERLADLQSAPASVERLFSVDWYMDRIKGKQQVMVGYSDSGKDAGRLSAAWQLYRAQEEMAQVAKR
YGVKLTLFHGRGGTVGRGGGPTHLAILSQPPDTINGSIRVTVQGEVIEFCFGEEHLCFQTLQRFTAATLE
HGMHPPVSPKPEWRKLMDEMAVVATEEYRSVVVKEARFVEYFRSATPETEYGRMNIGSRPAKRRPGGGIT
TLRAIPWIFSWTQTRFHLPVWLGVGAAFKFAIDKDVRNFQVLKEMYNEWPFFRVTLDLLEMVFAKGDPGI
AGLYDELLVAEELKPFGKQLRDKYVETQQLLLQIAGHKDILEGDPFLKQGLVLRNPYITTLNVFQAYTLK
RIRDPNFKVTPQPPLSKEFADENKPAGLVKLNPASEYPPGLEDTLILTMKGIAAGMQNTG

>gi|3341490|emb|CAA07610.1| phospoenolpyruvate carboxylase [Triticum aestivum]
MALSAPGGGSGKIERLSSIDAQLRLLVPAKVSEDDKLIEYDALLLDRFLDVLQGLHGDDLREMVQECYEV
AAEYETKHDLEKLDELGEMITSLDPGDSIVIAKAFSHMLNLANLAEEVQIAYRRRVKLKKGDFADENSAI
TESDIEETLKRLVFDMKKSPAEVFDALKNQTVDLVLTAHPTQSVRRSLLQKHSRIRNCLVQLYSKDITPD
DKQELDEALQREIQAAFRTDEIRRLSPTPQDHMRAGMSDFHETIWKGVPKFLRRVDTALKNIGINERVPY
NAPLIQFSSWMGGDRDGNPRVTPEVTRDVCLLARMMAANLYCAQIEDLMFELSMWRCNDELRSRADELHR
SSKKDAKHYIEFWKKVPPNEPYRVILGDVRDNLYNTRERSRELLSSGHSDIPEEATLTNLEQLLEPLELC
YRSLCACGDRVIADGTLLDFLRQVSTFGLSLVKLDIRQESDRHTDALDAITSYLGIGSYREWSEEHRQEW
LLSELNGKRPLFGADLPMTEEVADVMGAFQVIAELPGDNFGAYVISMATSPSDVLAVELLQRECHIKTPL
RVVPLFEKLADLEAAPAALARLFSIDWYRERINGKQEVMIGYSDSGKDAGRLSAAWQMYKAQEDLVKVAK
QFGVKLTMFHGRGGTVGRGGGPTHLAILSQPPDTINGSLRVTVQGEVIEQSFGEEHLCFRTLQRFTAATL
EHGMRPPISPKPEWRALLDEMAVVATEEYRSIVFQEPRFVEYFRLATPETEYGRMNIGSRPSKRKPSGGI
ESLRAIPWIFAWTQTRFHLPVWLGFGGAFKHILKKDIRNFHMLQEMYNEWPFFRVTIDLVEMVFAKGNPG
IAALYDRLLVSEGLQPLGEKLRANYEETQKLLLQVAGHKDLLEGDPYLKQRLRLRDAYITTMNVCQAYTL
KRIRDPDYHVALRPHLSKEVMDTSKPAAELVTLNPASEYAPGLEDTLILTMKGIAAGLQNTG

>gi|40538891|gb|AAR87148.1| cytosolic pyruvate orthophosphate dikinase [Oryza sativa Japonica Group]
MAPAAHRDGAAEAVGQRVFHFGKGRSDGNKTMKDLLGGKGANLAEMASIGLSVPPGFTVSTEACQQYQAQ
KAMPAGLWDEILAALTWVEGNMGAVLGDPRRPLLLSVRSGAAVSMPGMMDTVLNLGLNDHVVAGLAHRSG
ERFAYDSYRRFLDMFGNVVMDIPHSLFEEKIEAMKAALGLRNDTELTARDLKELVAQYKNVYVEAKGEEF
PSDPKKQLHLSVLAVFNSWDSARAKKYRSINQITGLKGTAVNVQCMVFGNMGDTSGTGVLFTRNPSTGER
KLYGEFLVNAQGEDVVAGIRTPQDLDTMKDCMPEPYAELVENCKILESHYKEMMDIEFTVQENRLWMLQC
RTGKRTGKGAVKIAVDMVNEGLIDRRSAIKMVEPRHLDQLLHPQFESPSSYGDKVIATGLPASPGAAVGQ
IVFTADDAEAWHAQGKSVILVRTETSPEDVGGMNAAAGILTARGGMTSHAAVVARGWGKCCVAGCSGIRV
NDAEKVVLVADKVLCEGEWLSLNGSTGEVILGKLPLSPPALSGDLGEFMSWVDEVKKLKVKANADTPADA
LTARNNGAEGIGLCRTEHMFFSSDERIKAMRQMIMAETIEHRQIALDRLLPYQRLDFEGIFRAMDGLPVT
IRLLDPPLHEFLPEGNVEDMVRLLSSGNVYTQEEILTRIEKLSEVNPMLGFRGCRLGISYPELTAMQARA
IFEAAISMTEQGVKVFPEIMVPLIGTPQELAQQVDVIREVAEKVFANAETTISYKIGSMIEVPRAALIAD
EIAALAEFFSFGTNDLTQMTFGYSRDDVGKFLPTYLSKGILQNDPFEVFDQKGVGELVKVAVERGRKARP
DLEVGICGEHGGEPSSVAFFAKVGLNYVSCSPFRVPIARLAAAQVML

>gi|50878307|gb|AAT85082.1| putative pyruvate orthophosphate dikinase [Oryza sativa Japonica Group]
MPSVSRAVCVQRASGNNGRRCRDGAAAAGRRSVVAQRARHGKPEVAIRSGSGGSARGGHCSPLRAVAAPI
PTTKKRVFHFGKGKSEGNKAMKDLLGGKGANLAEMASIGLSVPPGFTVSTEACQQYQAAGKTLPAGLWEE
IVEGLQWVEEYMAARLGDPARPLLLSVRSGAAVSMPGMMDTVLNLGLNDEVAAGLAAKSGDRFAYDSYRR
FLDMFGNVVMDIPHALFEEKLEAMKAVKGLHNDTDLTATDLKELVAQYKDVYVEAKGEPFPSDPKKQLQL
AVLAVFNSWDSPRAIKYRSINKITGLKGTAVNVQTMVFGNMGNTSGTGVLFTRNPSTGEKKLYGEFLVNA
QGEDVVAGIRTPEDLDAMRDHMPEPYEELVENCKILESHYKEMMDIEFTVQENRLWMLQCRTGKRTGKGA
VKIAVDMVNEGLVERRTALKMVEPGHLDQLLHPQFENPSGYKDKVIATGLPASPGAAVGQIVFTAEDAEA
WHAQGKDVILVRTETSPEDVGGMHAAVGILTARGGMTSHAAVVARGWGKCCVSGCSSVRVNDASKIVVIE
DKALHEGEWLSLNGSTGEVIIGKQPLCPPALSGDLETFMSWVDEVRKLKVMANADTPEDATTARQNGAEG
IGLCRTEHMFFASDERIKAVRQMIMASSLELRQKALDRLLPYQRSDFEGIFRAMDGLPVTIRLLDPPLHE
FLPEGHVEDMVRELCSETGAAQDDVLARVEKLSEVNPMLGFRGCRLGISYPELTEMQARAIFEAAITMTN
QGIQVFPEIMVPLVGTPQELGHQVDVIRQIANKVFTDMGKTIGYKVGTMIEIPRAALVADEIAEQAEFFS
FGTNDLTQMTFGYSRDDVGKFLPIYLSQGILQHDPFEVLDQRGVGELVKLATERGRKARPNLKVGICGEH
GGEPLSVAFFAKAGLDYVSCSPFRVPIARLAAAQVLL

>gi|3550549|emb|CAA06247.1| cytosolic pyruvate orthophosphate dikinase [Oryza sativa Indica Group]
MAPAAHRDGAAEAVGQRVFHFGKGRSDGNKTMKDLLGGKGANLAEMASIGLSVPPGFTVSTEACQQYQAQ
KAMPAGLWDEILAALTWVEGNMGAVLGDPRRPLLLSVRSGAAVSMPGMMDTVLNLGLNDHVVAGLAHRSG
ERFAYDSYRRFLDMFGNVVMDIPHSLFEEKIEAMKAALGLRNDTELTARDLKELVAQYKNVYVEAKGEEF
PSDPKKQLHLSVLAVFNSWDSARAKKYRSINQITGLKGTAVNVQCMVFGNMGDTSGTGVLFTRNPSTGER
KLYGEFLVNAQGEDVVAGIRTPQDLDTMKDCMPEPYAELVENCKILESHYKEMMDIEFTVQENRLWMLQC
RTGKRTGKGAVKIAVDMVNEGLIDRRSAIKMVEPRHLDQLLHPQFESQSSYGDKVIATGLPASPGAAVGQ
IVFTADDAEAWHAQGKSVILVRTETSPEDVGGMNAAAGILTARGGMTSHAAVVARGWGKCCVAGCSGIRV
NDAEKVVLVADKVLCEGEWLSLNGSTGEVILGKLPLSPPALSGDLGEFMSWVDEVKKLKVKANADTPADA
LTARNNGAEGIGLCRTEHMFFSSDERIKAMRQMIMAETIEHRQIALDRLLPYQRLDFEGIFRAMDGLPVT
IRLLDPPLHEFLPEGNVEDMVRLLSSGNVYTQEEILTRIEKLSEVNPMLGFRGCRLGISYPELTAMQARA
IFEAAISMTEQGVKVFPEIMVPLIGTPQELAQQVDVIREVAEKVFANAETTISYKIGSMIEVPRAALIAD
EIAALAEFFSFGTNDLTQMTFGYSRDDVGKFLPTYLSKGILQNDPFEVFDQKGVGELVKVAVERGRKARP
DLEVGICGEHGGEPSSVAFFAKVGLNYVSCSPFRVPIARLAAAQVIL

>gi|75254569|sp|Q6AVA8.1|PPDK1_ORYSJ RecName: Full=Pyruvate, phosphate dikinase 1, chloroplastic; AltName: Full=OsPPDKB; AltName: Full=Pyruvate, orthophosphate dikinase 1; Flags: Precursor
MPSVSRAVCVQRASGNNGRRCRDGAAAAGRRSVVAQRARHGKPEVAIRSGSGGSARGGHCSPLRAVAAPI
PTTKKRVFHFGKGKSEGNKAMKDLLGGKGANLAEMASIGLSVPPGFTVSTEACQQYQAAGKTLPAGLWEE
IVEGLQWVEEYMAARLGDPARPLLLSVRSGAAVSMPGMMDTVLNLGLNDEVAAGLAAKSGDRFAYDSYRR
FLDMFGNVVMDIPHALFEEKLEAMKAVKGLHNDTDLTATDLKELVAQYKDVYVEAKGEPFPSDPKKQLQL
AVLAVFNSWDSPRAIKYRSINKITGLKGTAVNVQTMVFGNMGNTSGTGVLFTRNPSTGEKKLYGEFLVNA
QGEDVVAGIRTPEDLDAMRDHMPEPYEELVENCKILESHYKEMMDIEFTVQENRLWMLQCRTGKRTGKGA
VKIAVDMVNEGLVERRTALKMVEPGHLDQLLHPQFENPSGYKDKVIATGLPASPGAAVGQIVFTAEDAEA
WHAQGKDVILVRTETSPEDVGGMHAAVGILTARGGMTSHAAVVARGWGKCCVSGCSSVRVNDASKIVVIE
DKALHEGEWLSLNGSTGEVIIGKQPLCPPALSGDLETFMSWVDEVRKLKVMANADTPEDATTARQNGAEG
IGLCRTEHMFFASDERIKAVRQMIMASSLELRQKALDRLLPYQRSDFEGIFRAMDGLPVTIRLLDPPLHE
FLPEGHVEDMVRELCSETGAAQDDVLARVEKLSEVNPMLGFRGCRLGISYPELTEMQARAIFEAAITMTN
QGIQVFPEIMVPLVGTPQELGHQVDVIRQIANKVFTDMGKTIGYKVGTMIEIPRAALVADEIAEQAEFFS
FGTNDLTQMTFGYSRDDVGKFLPIYLSQGILQHDPFEVLDQRGVGELVKLATERGRKARPNLKVGICGEH
GGEPLSVAFFAKAGLDYVSCSPFRVPIARLAAAQVLL

>gi|75226424|sp|Q75KR1.1|PPDK2_ORYSJ RecName: Full=Pyruvate, phosphate dikinase 2; AltName: Full=Pyruvate, orthophosphate dikinase 2
MAPAAHRDGAAEAVGQRVFHFGKGRSDGNKTMKDLLGGKGANLAEMASIGLSVPPGFTVSTEACQQYQAQ
KAMPAGLWDEILAALTWVEGNMGAVLGDPRRPLLLSVRSGAAVSMPGMMDTVLNLGLNDHVVAGLAHRSG
ERFAYDSYRRFLDMFGNVVMDIPHSLFEEKIEAMKAALGLRNDTELTARDLKELVAQYKNVYVEAKGEEF
PSDPKKQLHLSVLAVFNSWDSARAKKYRSINQITGLKGTAVNVQCMVFGNMGDTSGTGVLFTRNPSTGER
KLYGEFLVNAQGEDVVAGIRTPQDLDTMKDCMPEPYAELVENCKILESHYKEMMDIEFTVQENRLWMLQC
RTGKRTGKGAVKIAVDMVNEGLIDRRSAIKMVEPRHLDQLLHPQFESPSSYGDKVIATGLPASPGAAVGQ
IVFTADDAEAWHAQGKSVILVRTETSPEDVGGMNAAAGILTARGGMTSHAAVVARGWGKCCVAGCSGIRV
NDAEKVVLVADKVLCEGEWLSLNGSTGEVILGKLPLSPPALSGDLGEFMSWVDEVKKLKVKANADTPADA
LTARNNGAEGIGLCRTEHMFFSSDERIKAMRQMIMAETIEHRQIALDRLLPYQRLDFEGIFRAMDGLPVT
IRLLDPPLHEFLPEGNVEDMVRLLSSGNVYTQEEILTRIEKLSEVNPMLGFRGCRLGISYPELTAMQARA
IFEAAISMTEQGVKVFPEIMVPLIGTPQELAQQVDVIREVAEKVFANAETTISYKIGSMIEVPRAALIAD
EIAALAEFFSFGTNDLTQMTFGYSRDDVGKFLPTYLSKGILQNDPFEVFDQKGVGELVKVAVERGRKARP
DLEVGICGEHGGEPSSVAFFAKVGLNYVSCSPFRVPIARLAAAQVML

>gi|40538891|gb|AAR87148.1| cytosolic pyruvate orthophosphate dikinase [Oryza sativa Japonica Group]
MAPAAHRDGAAEAVGQRVFHFGKGRSDGNKTMKDLLGGKGANLAEMASIGLSVPPGFTVSTEACQQYQAQ
KAMPAGLWDEILAALTWVEGNMGAVLGDPRRPLLLSVRSGAAVSMPGMMDTVLNLGLNDHVVAGLAHRSG
ERFAYDSYRRFLDMFGNVVMDIPHSLFEEKIEAMKAALGLRNDTELTARDLKELVAQYKNVYVEAKGEEF
PSDPKKQLHLSVLAVFNSWDSARAKKYRSINQITGLKGTAVNVQCMVFGNMGDTSGTGVLFTRNPSTGER
KLYGEFLVNAQGEDVVAGIRTPQDLDTMKDCMPEPYAELVENCKILESHYKEMMDIEFTVQENRLWMLQC
RTGKRTGKGAVKIAVDMVNEGLIDRRSAIKMVEPRHLDQLLHPQFESPSSYGDKVIATGLPASPGAAVGQ
IVFTADDAEAWHAQGKSVILVRTETSPEDVGGMNAAAGILTARGGMTSHAAVVARGWGKCCVAGCSGIRV
NDAEKVVLVADKVLCEGEWLSLNGSTGEVILGKLPLSPPALSGDLGEFMSWVDEVKKLKVKANADTPADA
LTARNNGAEGIGLCRTEHMFFSSDERIKAMRQMIMAETIEHRQIALDRLLPYQRLDFEGIFRAMDGLPVT
IRLLDPPLHEFLPEGNVEDMVRLLSSGNVYTQEEILTRIEKLSEVNPMLGFRGCRLGISYPELTAMQARA
IFEAAISMTEQGVKVFPEIMVPLIGTPQELAQQVDVIREVAEKVFANAETTISYKIGSMIEVPRAALIAD
EIAALAEFFSFGTNDLTQMTFGYSRDDVGKFLPTYLSKGILQNDPFEVFDQKGVGELVKVAVERGRKARP
DLEVGICGEHGGEPSSVAFFAKVGLNYVSCSPFRVPIARLAAAQVML

>gi|50878307|gb|AAT85082.1| putative pyruvate orthophosphate dikinase [Oryza sativa Japonica Group]
MPSVSRAVCVQRASGNNGRRCRDGAAAAGRRSVVAQRARHGKPEVAIRSGSGGSARGGHCSPLRAVAAPI
PTTKKRVFHFGKGKSEGNKAMKDLLGGKGANLAEMASIGLSVPPGFTVSTEACQQYQAAGKTLPAGLWEE
IVEGLQWVEEYMAARLGDPARPLLLSVRSGAAVSMPGMMDTVLNLGLNDEVAAGLAAKSGDRFAYDSYRR
FLDMFGNVVMDIPHALFEEKLEAMKAVKGLHNDTDLTATDLKELVAQYKDVYVEAKGEPFPSDPKKQLQL
AVLAVFNSWDSPRAIKYRSINKITGLKGTAVNVQTMVFGNMGNTSGTGVLFTRNPSTGEKKLYGEFLVNA
QGEDVVAGIRTPEDLDAMRDHMPEPYEELVENCKILESHYKEMMDIEFTVQENRLWMLQCRTGKRTGKGA
VKIAVDMVNEGLVERRTALKMVEPGHLDQLLHPQFENPSGYKDKVIATGLPASPGAAVGQIVFTAEDAEA
WHAQGKDVILVRTETSPEDVGGMHAAVGILTARGGMTSHAAVVARGWGKCCVSGCSSVRVNDASKIVVIE
DKALHEGEWLSLNGSTGEVIIGKQPLCPPALSGDLETFMSWVDEVRKLKVMANADTPEDATTARQNGAEG
IGLCRTEHMFFASDERIKAVRQMIMASSLELRQKALDRLLPYQRSDFEGIFRAMDGLPVTIRLLDPPLHE
FLPEGHVEDMVRELCSETGAAQDDVLARVEKLSEVNPMLGFRGCRLGISYPELTEMQARAIFEAAITMTN
QGIQVFPEIMVPLVGTPQELGHQVDVIRQIANKVFTDMGKTIGYKVGTMIEIPRAALVADEIAEQAEFFS
FGTNDLTQMTFGYSRDDVGKFLPIYLSQGILQHDPFEVLDQRGVGELVKLATERGRKARPNLKVGICGEH
GGEPLSVAFFAKAGLDYVSCSPFRVPIARLAAAQVLL

>gi|3550549|emb|CAA06247.1| cytosolic pyruvate orthophosphate dikinase [Oryza sativa Indica Group]
MAPAAHRDGAAEAVGQRVFHFGKGRSDGNKTMKDLLGGKGANLAEMASIGLSVPPGFTVSTEACQQYQAQ
KAMPAGLWDEILAALTWVEGNMGAVLGDPRRPLLLSVRSGAAVSMPGMMDTVLNLGLNDHVVAGLAHRSG
ERFAYDSYRRFLDMFGNVVMDIPHSLFEEKIEAMKAALGLRNDTELTARDLKELVAQYKNVYVEAKGEEF
PSDPKKQLHLSVLAVFNSWDSARAKKYRSINQITGLKGTAVNVQCMVFGNMGDTSGTGVLFTRNPSTGER
KLYGEFLVNAQGEDVVAGIRTPQDLDTMKDCMPEPYAELVENCKILESHYKEMMDIEFTVQENRLWMLQC
RTGKRTGKGAVKIAVDMVNEGLIDRRSAIKMVEPRHLDQLLHPQFESQSSYGDKVIATGLPASPGAAVGQ
IVFTADDAEAWHAQGKSVILVRTETSPEDVGGMNAAAGILTARGGMTSHAAVVARGWGKCCVAGCSGIRV
NDAEKVVLVADKVLCEGEWLSLNGSTGEVILGKLPLSPPALSGDLGEFMSWVDEVKKLKVKANADTPADA
LTARNNGAEGIGLCRTEHMFFSSDERIKAMRQMIMAETIEHRQIALDRLLPYQRLDFEGIFRAMDGLPVT
IRLLDPPLHEFLPEGNVEDMVRLLSSGNVYTQEEILTRIEKLSEVNPMLGFRGCRLGISYPELTAMQARA
IFEAAISMTEQGVKVFPEIMVPLIGTPQELAQQVDVIREVAEKVFANAETTISYKIGSMIEVPRAALIAD
EIAALAEFFSFGTNDLTQMTFGYSRDDVGKFLPTYLSKGILQNDPFEVFDQKGVGELVKVAVERGRKARP
DLEVGICGEHGGEPSSVAFFAKVGLNYVSCSPFRVPIARLAAAQVIL

>gi|75254569|sp|Q6AVA8.1|PPDK1_ORYSJ RecName: Full=Pyruvate, phosphate dikinase 1, chloroplastic; AltName: Full=OsPPDKB; AltName: Full=Pyruvate, orthophosphate dikinase 1; Flags: Precursor
MPSVSRAVCVQRASGNNGRRCRDGAAAAGRRSVVAQRARHGKPEVAIRSGSGGSARGGHCSPLRAVAAPI
PTTKKRVFHFGKGKSEGNKAMKDLLGGKGANLAEMASIGLSVPPGFTVSTEACQQYQAAGKTLPAGLWEE
IVEGLQWVEEYMAARLGDPARPLLLSVRSGAAVSMPGMMDTVLNLGLNDEVAAGLAAKSGDRFAYDSYRR
FLDMFGNVVMDIPHALFEEKLEAMKAVKGLHNDTDLTATDLKELVAQYKDVYVEAKGEPFPSDPKKQLQL
AVLAVFNSWDSPRAIKYRSINKITGLKGTAVNVQTMVFGNMGNTSGTGVLFTRNPSTGEKKLYGEFLVNA
QGEDVVAGIRTPEDLDAMRDHMPEPYEELVENCKILESHYKEMMDIEFTVQENRLWMLQCRTGKRTGKGA
VKIAVDMVNEGLVERRTALKMVEPGHLDQLLHPQFENPSGYKDKVIATGLPASPGAAVGQIVFTAEDAEA
WHAQGKDVILVRTETSPEDVGGMHAAVGILTARGGMTSHAAVVARGWGKCCVSGCSSVRVNDASKIVVIE
DKALHEGEWLSLNGSTGEVIIGKQPLCPPALSGDLETFMSWVDEVRKLKVMANADTPEDATTARQNGAEG
IGLCRTEHMFFASDERIKAVRQMIMASSLELRQKALDRLLPYQRSDFEGIFRAMDGLPVTIRLLDPPLHE
FLPEGHVEDMVRELCSETGAAQDDVLARVEKLSEVNPMLGFRGCRLGISYPELTEMQARAIFEAAITMTN
QGIQVFPEIMVPLVGTPQELGHQVDVIRQIANKVFTDMGKTIGYKVGTMIEIPRAALVADEIAEQAEFFS
FGTNDLTQMTFGYSRDDVGKFLPIYLSQGILQHDPFEVLDQRGVGELVKLATERGRKARPNLKVGICGEH
GGEPLSVAFFAKAGLDYVSCSPFRVPIARLAAAQVLL

>gi|75226424|sp|Q75KR1.1|PPDK2_ORYSJ RecName: Full=Pyruvate, phosphate dikinase 2; AltName: Full=Pyruvate, orthophosphate dikinase 2
MAPAAHRDGAAEAVGQRVFHFGKGRSDGNKTMKDLLGGKGANLAEMASIGLSVPPGFTVSTEACQQYQAQ
KAMPAGLWDEILAALTWVEGNMGAVLGDPRRPLLLSVRSGAAVSMPGMMDTVLNLGLNDHVVAGLAHRSG
ERFAYDSYRRFLDMFGNVVMDIPHSLFEEKIEAMKAALGLRNDTELTARDLKELVAQYKNVYVEAKGEEF
PSDPKKQLHLSVLAVFNSWDSARAKKYRSINQITGLKGTAVNVQCMVFGNMGDTSGTGVLFTRNPSTGER
KLYGEFLVNAQGEDVVAGIRTPQDLDTMKDCMPEPYAELVENCKILESHYKEMMDIEFTVQENRLWMLQC
RTGKRTGKGAVKIAVDMVNEGLIDRRSAIKMVEPRHLDQLLHPQFESPSSYGDKVIATGLPASPGAAVGQ
IVFTADDAEAWHAQGKSVILVRTETSPEDVGGMNAAAGILTARGGMTSHAAVVARGWGKCCVAGCSGIRV
NDAEKVVLVADKVLCEGEWLSLNGSTGEVILGKLPLSPPALSGDLGEFMSWVDEVKKLKVKANADTPADA
LTARNNGAEGIGLCRTEHMFFSSDERIKAMRQMIMAETIEHRQIALDRLLPYQRLDFEGIFRAMDGLPVT
IRLLDPPLHEFLPEGNVEDMVRLLSSGNVYTQEEILTRIEKLSEVNPMLGFRGCRLGISYPELTAMQARA
IFEAAISMTEQGVKVFPEIMVPLIGTPQELAQQVDVIREVAEKVFANAETTISYKIGSMIEVPRAALIAD
EIAALAEFFSFGTNDLTQMTFGYSRDDVGKFLPTYLSKGILQNDPFEVFDQKGVGELVKVAVERGRKARP
DLEVGICGEHGGEPSSVAFFAKVGLNYVSCSPFRVPIARLAAAQVML

>gi|161598363|gb|ABX74943.1| pyruvate orthophosphate dikinase regulatory protein [Sorghum bicolor]
MIGSAKPLAVAAPLQPPSPAGRRLAPLFCAPDSSPALTRAVESPGQSQSDGAPPPRPDEVASSLTRRASP
QLSRWSRLRTLRSNRRPGLDRGVLSSASSSASAPPVTKTSRPEDGAVAVEDGEDDDVPGGKSIYIVSDGT
GWTAEHSVNAALGQFEHCFVDRGCAVNTHLFSMINDMDRILEVIKQAAKEGALVLYTLADPSMAESAKKA
CDFWGVPSTDVLRPTIEAIASHMGVAPSGIPRSSPSRPCQLTEDYFRRIDAIDFTIKQDDGAQPENLNRA
DIVLAGVSRTGKTPLSIYLAQKGYKVANVPIVMGVNLPKTLFEISQDKVFGLTINPVVLQAIRKTRAKAL
GFADGQSNYAEMDHVRQELLHANQIFAQNPMWPVIAVTGKAIEETAAVVVRIYLDRKQKYSMPRISKRY

>gi|285013667|gb|ADC32810.1| pyruvate orthophosphate dikinase [Zea mays]
MIVQPIELRAWTAFPGSAQEGIGRMAASVSRAICVQKPGSKCTRDREATSFARRSVAAPRPPHAKAAGVI
RSDSGAGRGQHCSPLRAVVDAAPIQTTKKRVFHFGKGKSEGNKTMKELLGGKGANLAEMASIGLSVPPGF
TVSTEACQQYQDAGCALPAGLWAEIVDGLQWVEEYMGATLGDPQRPLLLSVRSGAAVSMPGMMDTVLNLG
LNDEVAAGLAAKSGERFAYDSFRRFLDMFGNVVMDIPRSLFEEKLEHMKESKGLKNDTDLTASDLKELVG
QYKEVYLSAKGEPFPSDPKKQLELAVLAVFNSWESPRAKKYRSINQITGLRGTAVSVQCMVFGNMGNTSD
TGVLFTRNPNTGEKKLYGEFLVNAQGEDVVAGIRTPEDLDAMKNLMPQAYDELVENCNILESHYKEMQDI
EFTVQENRLWMLQCRTGKRTGKSAVKIAVDMVNEGLVEPRSAIKMVEPGHLDQLLHPQFENPSTYKDQVI
ATGLPASPGAAVGQVVFTAEDAEAWHPQGKAAILVRAETSPEDVGGMHAAVGILTERGGMTSHAAVVARG
WGKCCVSGCSGIRVNDAEKLVTIGGHVLREGEWLSLNGSAGEVILGKQPLSPPALSGDLGTFMAWVDDVR
KLKVLANADTPDDALTARNNGAQGIGLCRTEHMFFASDERIKAVRQMIMAPTLELRQQALDRLLPYQRSD
FEGIFRAMDGLPVTIRLLDPPLHEFLPEGNIEDIVSELCAETGANQEDALARIEKLSEVNPMLGFRGCRL
GISYPELTEMQARAIFEAAIAMTNQGVQVFPEIMVPLVGTPQELGHQVTLIRQVAEKVFANVGKTIGYKV
GTMIEIPRAALVADEIAEQAEFFSFGTNDLTQMTFGYSRDDVGKFIPVYLAQGILKHDPFEVLDQRGVGE
LVKFATERGRKARPNLKVGICGEHGGEPSSVAFFAKAGLDYVSCSPFRVPIARLAAAQVLV

>gi|219819651|gb|ACL37468.1| pyruvate orthophosphate dikinase [Zea mays]
MHQGQGSDLLRPPIGRSAEAPARQSRQHCSPLRAVVDAAPIQTTKKRVFHFGKGKSEGNKTMKELLGGKG
ANLAEMASIGLSVPPGFTVSTEACQQYQDAGCALPAGLWAEIVDGLQWVEEYMGATLGDPQRPLLLSVRS
GAAVSMPGMMDTVLNLGLNDEVAAGLAAKSGERFAYDSFRRFLDMFGNVVMDIPRSLFEEKLEHMKESKG
LKNDTDLTASDLKELVGQYKEVYLSAKGEPFPSDPKKQLELAVLAVFNSWESPRAKKYRSINQITGLRGT
AVNVQCMVFGNMGNTSGTGVLFTRNPNTGEKKLYGKFLVNAQGEDVVAGIRTPEDLDAMKNLMPQAYDEL
VENCNILESHYKEMQDIEFTVQENRLWMLQCRTGKRTGKSAVKIAVDMVNEGLVEPRSAIKMVEPGHLDQ
LLHPQFENPSAYKDQVIATGLPASPGAAVGQVVFTAEDAEAWHSQGKAAILVRAETSPEDVGGMHAAVGI
LTERGGMTSHAAVVARGWGKCCVSGCSGIRVNDAEKLVTIGGHVLREGEWLSLNGSTGEVILGKQPLSPP
ALSGDLGTFMAWVDDVRKLKVLANADTPDDALTARNSGAQGIGLCRTEHMFFASDERIKAVRQMIMAPTL
ELRQQALDRLLPYQRSDFEGIFRAMDGLPVTIRLLDPPLHEFLPEGNIEDIVSELCAETGANQEDALARI
GKLSEVNPMLGFRGCRLGISYPELTEMQARAIFEAAIAMTNQGVQVFPEIMVPLVGTPQELGHQVTLIRQ
VAEKVFANVGKTIGYKVGTMIEIPRAALVADEIAEQAEFFSFGTNDLTQMTFGYSRDDVGKFIPVYLAQG
ILQHDPFEVLDQRGVGELVKFATERGRKARPNLKVGICGEHGGEPSSVAFFAKAGLDYVSCSPFRVPIAR
LAAAQVLV

>gi|320449088|gb|ADW27481.1| pyruvate orthophosphate dikinase 1 [Zea mays]
MIVQPIELRAWTAFPGSAQEGIGRMAASVSRAICVQKPGSKCTRDREATSFARRSVAAPRPPHAKAAGVI
RSDSGAGRGQHCSPLRAVVDAAPIQTTKKRVFHFGKGKSEGNKTMKELLGGKGANLAEMASIGLSVPPGF
TVSTEACQQYQDAGCALPAGLWAEIVDGLQWVEEYMGATLGDPQRPLLLSVRSGAAVSMPGMMDTVLNLG
LNDEVAAGLAAKSGERFAYDSFRRFLDMFGNVVMDIPRSLFEEKLEHMKESKGLKNDTDLTASDLKELVG
QYKEVYLSAKGEPFPSDPKKQLELAVLAVFNSWESPRAKKYRSINQITGLRGTAVNVQCMVFGNMGNTSG
TGVLFTRNPNTGEKKLYGEFLVNAQGEDVVAGIRTPEDLDAMKNLMPQAYDELVENCNILESHYKEMQDI
EFTVQENRLWMLQCRTGKRTGKSAVKIAVDMVNEGLVEPRSAIKMVEPGHLDQLLHPQFENPSAYKDQVI
ATGLPASPGAAVGQVVFTAEDAEAWHSQGKAAILVRAETSPEDVGGMHAAVGILTERGGMTSHAAVVARG
WGKCCVSGCSGIRVNDAEKLVTIGGHVLREGEWLSLNGSTGEVILGKQPLSPPALSGDLGTFMACVDDVR
KLKVLANADTPDDALTARNNGAQGIGLCRTEHMFFASDERIKAVRQMIMAPTLELRQQALDRLLPYQRSD
FEGIFRAMDGLPVTIRLLDPPLHEFLPEGNIEDIVSELCAETGANQEDALARIEKLSEVNPMLGFRGCRL
GISYPELTEMQARAIFEAAIAMTNQGVQVFPEIMVPLVGTPQELGHQVTLIRQVAEKVFANVGKTIGYKV
GTMIEIPRAALVADEIAEQAEFFSFGTNDLTQMTFGYSRDDVGKFIPVYLAQGILQHDPFEVLDQRGVGE
LVKFATERGRKARPNLKVGICGEHGGEPSSVAFFAKAGLDYVSCSPFRVPIARLAAAQVLV

>gi|193806357|sp|P11155.2|PPDK1_MAIZE RecName: Full=Pyruvate, phosphate dikinase 1, chloroplastic; AltName: Full=Pyruvate, orthophosphate dikinase 1; Flags: Precursor
MAASVSRAICVQKPGSKCTRDREATSFARRSVAAPRPPHAKAAGVIRSDSGAGRGQHCSPLRAVVDAAPI
QTTKKRVFHFGKGKSEGNKTMKELLGGKGANLAEMASIGLSVPPGFTVSTEACQQYQDAGCALPAGLWAE
IVDGLQWVEEYMGATLGDPQRPLLLSVRSGAAVSMPGMMDTVLNLGLNDEVAAGLAAKSGERFAYDSFRR
FLDMFGNVVMDIPRSLFEEKLEHMKESKGLKNDTDLTASDLKELVGQYKEVYLSAKGEPFPSDPKKQLEL
AVLAVFNSWESPRAKKYRSINQITGLRGTAVNVQCMVFGNMGNTSGTGVLFTRNPNTGEKKLYGEFLVNA
QGEDVVAGIRTPEDLDAMKNLMPQAYDELVENCNILESHYKEMQDIEFTVQENRLWMLQCRTGKRTGKSA
VKIAVDMVNEGLVEPRSAIKMVEPGHLDQLLHPQFENPSAYKDQVIATGLPASPGAAVGQVVFTAEDAEA
WHSQGKAAILVRAETSPEDVGGMHAAVGILTERGGMTSHAAVVARWWGKCCVSGCSGIRVNDAEKLVTIG
SHVLREGEWLSLNGSTGEVILGKQPLSPPALSGDLGTFMAWVDDVRKLKVLANADTPDDALTARNNGAQG
IGLCRTEHMFFASDERIKAVRQMIMAPTLELRQQALDRLLTYQRSDFEGIFRAMDGLPVTIRLLDHPSYE
FLPEGNIEDIVSELCAETGANQEDALARIEKLSEVNPMLGFRGCRLGISYPELTEMQARAIFEAAIAMTN
QGVQVFPEIMVPLVGTPQELGHQVTLIRQVAEKVFANVGKTIGYKVGTMIEIPRAALVADEIAEQAEFFS
FGTNDLTQMTFGYSRDDVGKFIPVHLAQGILQHDPFEVLDQRGVGELVKFATERGRKARPNLKVGICGEH
GGEPSSVAFFAKAGLDFVSCSPFRVPIARLAAAQVLV

>gi|1142835791|gb|AQK93877.1| pyruvate orthophosphate dikinase2 [Zea mays]
MAPAPCGRSSQRVFHFGKGKSEGNKNMKELLGGKAAVSMPGMMDTVLNLGLNDQVAAGLAAKSGDRFAYD
SFRRFLDMFGNVVMDIPHALFEEKLEAMKKAKGLKNDTDLTATDLKELVSQYKNVYVEAKGEPFPSDPKR
QLELAVLAVFDSWESPRAKKYRSINQITGLRGTAVNVQCMVFGNMGNTSGTGVLFTRNPNTGEKKLYGEF
LVNAQGEDVVAGIRTPEDLDAMKDVMPQAYKELVENCRILESHYKEMQDIEFTVQESRLWMLQCRTGKRT
GKSAVKIAVDMVNEGLVERRAAIKMVEPGHLDQLLHPQFENPSAYKDQVIATGLPASPGAAVGQVVFTAE
DAETWHSQGKSVILVRAETSPEDVGGMHAAAGILTERGGMTSHAAVVARGWGKCCVSGCSGIRVNDAEKV
VKIGGNVLREGEWLSLNGSTGEVILGKQPLSPPALSGDLGTFMSWVDDVRKLKVLANADTPEDALAARNN
GAEGIGLCRTEHMFFASDERIKAVRQMIMAPTVELRQQALDRLLPYQRSDFEGIFRAMDGLSVTIRLLDP
PLHEFLPEGNVEEIVRELCSETGANQEDALARIEKLSEVNPMLGFRGCRLGISYPELTEMQARAIFEAAI
AMTNQGVQVFPEIMVPLVGTPQELGHQVALIRQVANKVFTSMGKTIGYKIGTMIEIPRAALVADEIAEQA
EFFSFGTNDLTQMTFGYSRDDVGKFIPIYLAQGILQHDPFEVLDQRGVGELVKLATERGRKARPNLKVGI
CGEHGGEPSSVAFFAKTGLDYVSCSPFRVPIARLAAAQVLV

>gi|1142835781|gb|AQK93867.1| pyruvate orthophosphate dikinase2 [Zea mays]
MWPFVAEGVPLRQGQERGQQEHEGAAGRQGREPGGDGEHRAVGAAGVHGVDGLRWVEEYMGAALGDPRRP
LLLSVRSGAAVSMPGMMDTVLNLGLNDQVAAGLAAKSGDRFAYDSFRRFLDMFGNVVMDIPHALFEEKLE
AMKKAKGLKNDTDLTATDLKELVSQYKNVYVEAKGEPFPSDPKRQLELAVLAVFDSWESPRAKKYRSINQ
ITGLRGTAVNVQCMVFGNMGNTSGTGVLFTRNPNTGEKKLYGEFLVNAQGEDVVAGIRTPEDLDAMKDVM
PQAYKELVENCRILESHYKEMQDIEFTVQESRLWMLQCRTGKRTGKSAVKIAVDMVNEGLVERRAAIKMV
EPGHLDQLLHPQFENPSAYKDQVIATGLPASPGAAVGQVVFTAEDAETWHSQGKSVILVRAETSPEDVGG
MHAAAGILTERGGMTSHAAVVARGWGKCCVSGCSGIRVNDAEKVVKIGGNVLREGEWLSLNGSTGEVILG
KQPLSPPALSGDLGTFMSWVDDVRKLKVLANADTPEDALAARNNGAEGIGLCRTEHMFFASDERIKAVRQ
MIMAPTVELRQQALDRLLPYQRSDFEGIFRAMDGLSVTIRLLDPPLHEFLPEGNVEEIVRELCSETGANQ
EDALARIEKLSEVNPMLGFRGCRLGISYPELTEMQARAIFEAAIAMTNQGVQVFPEIMVPLVGTPQELGH
QVALIRQVANKVFTSMGKTIGYKIGTMIEIPRAALVADEIAEQAEFFSFGTNDLTQMTFGYSRDDVGKFI
PIYLAQGILQHDPFEVLDQRGVGELVKLATERGRKARPNLKVGICGEHGGEPSSVAFFAKTGLDYVSCSP
FRVPIARLAAAQVLV

>gi|1142835774|gb|AQK93860.1| pyruvate orthophosphate dikinase2 [Zea mays]
MAPAPCGRSSQRVFHFGKGKSEGNKNMKELLGGKGANLAEMASIGLSVPPGFTVSTEACQQYQEAGRALP
PGLWAEVLDGLRWVEEYMGAALGDPRRPLLLSVRSGAAVSMPGMMDTVLNLGLNDQVAAGLAAKSGDRFA
YDSFRRFLDMFGNVVMDIPHALFEEKLEAMKKAKGLKNDTDLTATDLKELVSQYKNVYVEAKGEPFPSDP
KRQLELAVLAVFDSWESPRAKKYRSINQITGLRGTAVNVQCMVFGNMGNTSGTGVLFTRNPNTGEKKLYG
EFLVNAQGEDVVAGIRTPEDLDAMKDVMPQAYKELVENCRILESHYKEMQDIEFTVQESRLWMLQCRTGK
RTGKSAVKIAVDMVNEGLVERRAAIKMVEPGHLDQLLHPQFENPSAYKDQVIATGLPASPGAAVGQVVFT
AEDAETWHSQGKSVILVRAETSPEDVGGMHAAAGILTERGGMTSHAAVVARGWGKCCVSGCSGIRVNDAE
KVVKIGGNVLREGEWLSLNGSTGEVILGKQPLSPPALSGDLGTFMSWVDDVRKLKVLANADTPEDALAAR
NNGAEGIGLCRTEHMFFASDERIKAVRQMIMAPTVELRQQALDRLLPYQRSDFEGIFRAMDGLSVTIRLL
DPPLHEFLPEGNVEEIVRELCSETGANQEDALARIEKLSEVNPMLGFRGCRLGISYPELTEMQARAIFEA
AIAMTNQGVQVFPEIMVPLVGTPQELGHQVALIRQVANKVFTSMGKTIGYKIGTMIEIPRAALVADEIAE
QAEFFSFGTNDLTQMTFGYSRDDVGKFIPIYLAQGILQHDPFEVLDQRGVGELVKLATERGRKARPNLKV
GICGEHGGEPSSVAFFAKTGLDYVSCSPFRVPIARLAAAQVLV

>gi|1142835773|gb|AQK93859.1| pyruvate orthophosphate dikinase2 [Zea mays]
MAASVSTSRVICLQKPGPEGSSRGAREVAPFTRQSVAAPRRPHGANASVIIGSDSGAGRGQHSPPLRAVV
DAGPVQTTKKRVFHFGKGKSEGNKNMKELLGGKGANLAEMASIGLSVPPGFTVSTEACQQYQEAGRALPP
GLWAEVLDGLRWVEEYMGAALGDPRRPLLLSVRSGAAVSMPGMMDTVLNLGLNDQVAAGLAAKSGDRFAY
DSFRRFLDMFGNVVMDIPHALFEEKLEAMKKAKGLKNDTDLTATDLKELVSQYKNVYVEAKGEPFPSDPK
RQLELAVLAVFDSWESPRAKKYRSINQITGLRGTAVNVQCMVFGNMGNTSGTGVLFTRNPNTGEKKLYGE
FLVNAQGEDVVAGIRTPEDLDAMKDDIEFTVQESRLWMLQCRTGKRTGKSAVKIAVDMVNEGLVERRAAI
KMVEPGHLDQLLHPQFENPSAYKDQVIATGLPASPGAAVGQVVFTAEDAETWHSQGKSVILVRAETSPED
VGGMHAAAGILTERGGMTSHAAVVARGWGKCCVSGCSGIRVNDAEKVVKIGGNVLREGEWLSLNGSTGEV
ILGKQPLSPPALSGDLGTFMSWVDDVRKLKVLANADTPEDALAARNNGAEGIGLCRTEHMFFASDERIKA
VRQMIMAPTVELRQQALDRLLPYQRSDFEGIFRAMDGLSVTIRLLDPPLHEFLPEGNVEEIVRELCSETG
ANQEDALARIEKLSEVNPMLGFRGCRLGISYPELTEMQARAIFEAAIAMTNQGVQVFPEIMVPLVGTPQA
CILLFCFFCELGHQVALIRQVANKVFTSMGKTIGYKIGTMIEIPRAALVADEIAEQAEFFSFGTNDLTQM
TFGYSRDDVGKFIPIYLAQGILQHDPFEVLDQRGVGELVKLATERGRKARPNLKVGICGEHGGEPSSVAF
FAKTGLDYVSCSPFRVPIARLAAAQVLV

>gi|1142827813|gb|AQK85900.1| pyruvate orthophosphate dikinase1 [Zea mays]
MAPVQCARSQRVFHFGKGKSEGNKTMKELLGGKAAVSMPGMMDTVLNLGLNDEVAAGLAAKSGERFAYDS
FRRFLDMFGNVVMDIPRSLFEEKLEHMKESKGLKNDTDLTASDLKELVGQYKEVYLSAKGEPFPSDPKKQ
LELAVLAVFNSWESPRAKKYRSINQITGLRGTAVNVQCMVFGNMGNTSGTGVLFTRNPNTGEKKLYGEFL
VNAQGEDVVAGIRTPEDLDAMKNLMPQAYDELVENCNILESHYKEMQDIEFTVQENRLWMLQCRTGKRTG
KSAVKIAVDMVNEGLVEPRSAIKMVEPGHLDQLLHPQFENPSAYKDQVIATGLPASPGAAVGQVVFTAED
AEAWHSQGKAAILVRAETSPEDVGGMHAAVGILTERGGMTSHAAVVARGWGKCCVSGCSGIRVNDAEKLV
TIGGHVLREGEWLSLNGSTGEVILGKQPLSPPALSGDLGTFMAWVDDVRKLKVLANADTPDDALTARNNG
AQGIGLCRTEHMFFASDERIKAVRQMIMAPTLELRQQALDRLLPYQRSDFEGIFRAMDGLPVTIRLLDPP
LHEFLPEGNIEDIVSELCAETGANQEDALARIEKLSEVNPMLGFRGCRLGISYPELTEMQARAIFEAAIA
MTNQGVQVFPEIMVPLVGTPQELGHQVTLIRQVAEKVFANVGKTIGYKVGTMIEIPRAALVADEIAEQAE
FFSFGTNDLTQMTFGYSRDDVGKFIPVYLAQGILQHDPFEVLDQRGVGELVKFATERGRKARPNLKVGIC
GEHGGEPSSVAFFAKAGLDYVSCSPFRVPIARLAAAQVLV

>gi|1142827804|gb|AQK85891.1| pyruvate orthophosphate dikinase1 [Zea mays]
MIVQPIELRAWTAFPGSAQEGIGRMAASVSRAICVQKPGSKCTRDREATSFARRSVAAPRPPHAKAAGVI
RSDSGAGRGQHCSPLRAVVDAAPIQTTKKRVFHFGKGKSEGNKTMKELLGGKGANLAEMASIGLSVPPGF
TVSTEACQQYQDAGCALPAGLWAEIVDGLQWVEEYMGATLGDPQRPLLLSVRSGAAVSMPGMMDTVMDIP
RSLFEEKLEHMKESKGLKNDTDLTASDLKELVGQYKEVYLSAKGEPFPSDPKKQLELAVLAVFNSWESPR
AKKYRSINQITGLRGTAVNVQCMVFGNMGNTSGTGVLFTRNPNTGEKKLYGEFLVNAQGEDVVAGIRTPE
DLDAMKNLMPQAYDELVENCNILESHYKEMQDIEFTVQENRLWMLQCRTGKRTGKSAVKIAVDMVNEGLV
EPRSAIKMVEPGHLDQLLHPQFENPSAYKDQVIATGLPASPGAAVGQVVFTAEDAEAWHSQGKAAILVRA
ETSPEDVGGMHAAVGILTERGGMTSHAAVVARGWGKCCVSGCSGIRVNDAEKLVTIGGHVLREGEWLSLN
GSTGEVILGKQPLSPPALSGDLGTFMAWVDDVRKLKVLANADTPDDALTARNNGAQGIGLCRTEHMFFAS
DERIKAVRQMIMAPTLELRQQALDRLLPYQRSDFEGIFRAMDGLPVTIRLLDPPLHEFLPEGNIEDIVSE
LCAETGANQEDALARIEKLSEVNPMLGFRGCRLGISYPELTEMQARAIFEAAIAMTNQGVQVFPEIMVPL
VGTPQACELGHQVTLIRQVAEKVFANVGKTIGYKVGTMIEIPRAALVADEIAEQAEFFSFGTNDLTQMTF
GYSRDDVGKFIPVYLAQGILQHDPFEVLDQRGVGELVKFATERGRKARPNLKVGICGEHGGEPSSVAFFA
KAGLDYVSCSPFRVPIARLAAAQVLV

>gi|1142827800|gb|AQK85887.1| pyruvate orthophosphate dikinase1 [Zea mays]
MIVQPIELRAWTAFPGSAQEGIGRMAASVSRAICVQKPGSKCTRDREATSFARRSVAAPRPPHAKAAGVI
RSDSGAGRGQHCSPLRAVVDAAPIQTTKKRVFHFGKGKSEGNKTMKELLGGKGANLAEMASIGLSVPPGF
TVSTEACQQYQDAGCALPAGLWAEIVDGLQWVEEYMGATLGDPQRPLLLSVRSGAAVSMPGMMDTVMDIP
RSLFEEKLEHMKESKGLKNDTDLTASDLKELVGQYKEVYLSAKGEPFPSDPKKQLELAVLAVFNSWESPR
AKKYRSINQITGLRGTAVNVQCMVFGNMGNTSGTGVLFTRNPNTGEKKLYGEFLVNAQGEDVVAGIRTPE
DLDAMKNLMPQAYDELVENCNILESHYKEMQDIEFTVQENRLWMLQCRTGKRTGKSAVKIAVDMVNEGLV
EPRSAIKMVEPGHLDQLLHPQFENPSAYKDQVIATGLPASPGAAVGQVVFTAEDAEAWHSQGKAAILVRA
ETSPEDVGGMHAAVGILTERGGMTSHAAVVARGWGKCCVSGCSGIRVNDAEKLVTIGGHVLREGEWLSLN
GSTGEVILGKQPLSPPALSGDLGTFMAWVDDVRKLKVLANADTPDDALTARNNGAQGIGLCRTEHMFFAS
DERIKAVRQMIMAPTLELRQQALDRLLPYQRSDFEGIFRAMDGLPVTIRLLDPPLHEFLPEGNIEDIVSE
LCAETGANQEDALARIEKLSEVNPMLGFRGCRLGISYPELTEMQARAIFEAAIAMTNQGVQVFPEIMVPL
VGTPQACELGHQVTLIRQVAEKVFANVGKTIGYKVGTMIEIPRAALVADEIAEQAEFFSFGTNDLTQMTF
GYSRDDVGKFIPVYLAQGILQHDPFEVLDQRGVGELVKFATERGRKARPNLKVGICGEHGGEPSSVAFFA
KAGLDYVSCSPFRVPIARLAAAQVLV

>gi|1142827798|gb|AQK85885.1| pyruvate orthophosphate dikinase1 [Zea mays]
MAPVQCARSQRVFHFGKGKSEGNKTMKELLGGKGANLAEMASIGLSVPPGFTVSTEACQQYQDAGCALPA
GLWAEIVDGLQWVEEYMGATLGDPQRPLLLSVRSGAAVSMPGMMDTVLNLGLNDEVAAGLAAKSGERFAY
DSFRRFLDMFGNVVMDIPRSLFEEKLEHMKESKGLKNDTDLTASDLKELVGQYKEVYLSAKGEPFPSDPK
KQLELAVLAVFNSWESPRAKKYRSINQITGLRGTAVNVQCMVFGNMGNTSGTGVLFTRNPNTGEKKLYGE
FLVNAQGEDVVAGIRTPEDLDAMKNLMPQAYDELVENCNILESHYKEMQDIEFTVQENRLWMLQCRTGKR
TGKSAVKIAVDMVNEGLVEPRSAIKMVEPGHLDQLLHPQFENPSAYKDQVIATGLPASPGAAVGQVVFTA
EDAEAWHSQGKAAILVRAETSPEDVGGMHAAVGILTERGGMTSHAAVVARGWGKCCVSGCSGIRVNDAEK
LVTIGGHVLREGEWLSLNGSTGEVILGKQPLSPPALSGDLGTFMAWVDDVRKLKVLANADTPDDALTARN
NGAQGIGLCRTEHMFFASDERIKAVRQMIMAPTLELRQQALDRLLPYQRSDFEGIFRAMDGLPVTIRLLD
PPLHEFLPEGNIEDIVSELCAETGANQEDALARIEKLSEVNPMLGFRGCRLGISYPELTEMQARAIFEAA
IAMTNQGVQVFPEIMVPLVGTPQELGHQVTLIRQVAEKVFANVGKTIGYKVGTMIEIPRAALVADEIAEQ
AEFFSFGTNDLTQMTFGYSRDDVGKFIPVYLAQGILQHDPFEVLDQRGVGELVKFATERGRKARPNLKVG
ICGEHGGEPSSVAFFAKAGLDYVSCSPFRVPIARLAAAQVLV

>gi|754285756|sp|Q42368.2|PPDK2_MAIZE RecName: Full=Pyruvate, phosphate dikinase 2; AltName: Full=Pyruvate, orthophosphate dikinase 2
MAPAPCGRSSQRVFHFGKGKSEGNKNMKELLGGKGANLAEMASIGLSVPPGFTVSTEACQQYQEAGRALP
PGLWAEVLDGLRWVEEYMGAALGDPRRPLLLSVRSGAAVSMPGMMDTVLNLGLNDQVAAGLAAKSGDRFA
YDSFRRFLDMFGNVVMDIPHALFEEKLEAMKKAKGLKNDTDLTATDLKELVSQYKNVYVEAKGEPFPSDP
KRQLELAVLAVFDSWESPRAKKYRSINQITGLRGTAVNVQCMVFGNMGNTSGTGVLFTRNPNTGEKKLYG
EFLVNAQGEDVVAGIRTPEDLDAMKDVMPQAYKELVENCRILESHYKEMQDIEFTVQESRLWMLQCRTGK
RTGKSAVKIAVDMVNEGLVERRAAIKMVEPGHLDQLLHPQFENPSAYKDQVIATGLPASPGAAVGQVVFT
AEDAETWHSQGKSVILVRAETSPEDVGGMHAAAGILTERGGMTSHAAVVARGWGKCCVSGCSGIRVNDAE
KVVKIGGNVLREGEWLSLNGSTGEVILGKQPLSPPALSGDLGTFMSWVDDVRKLKVLANADTPEDALAAR
NNGAEGIGLCRTEHMFFASDERIKAVRQMIMAPTVELRQQALDRLLPYQRSDFEGIFRAMDGLSVTIRLL
DPPLHEFLPEGNVEEIVRELCSETGANQEDALARIEKLSEVNPMLGFRGCRLGISYPELTEMQARAIFEA
AIAMTNQGVQVFPEIMVPLVGTPQELGHQVALIRQVANKVFTSMGKTIGYKIGTMIEIPRAALVADEIAE
QAEFFSFGTNDLTQMTFGYSRDDVGKFIPIYLAQGILQHDPFEVLDQRGVGELVKLATERGRKARPNLKV
GICGEHGGEPSSVAFFAKTGLDYVSCSPFRVPIARLAAAQVLV

>gi|168586|gb|AAA33498.1| pyruvate,orthophosphate dikinase [Zea mays]
MTASVSRAICVQKPGSKCTRDREATSFARRSVAAPRPPHAKAAGVIRSDSGAGRGQHCSPLRAVVDAAPI
QTTKKRVFHFGKGKSEGNKTMKELLGGKGANLAEMASIGLSVPPGFTVSTEACQQYQDAGCALPAGLWAE
IVDGLQWVEEYMGATLGDPQRPLLLSVRSGAAVSMPGMMDTVLNLGLNDEVAAGLAAKSGERFAYDSFRR
FLDMFGNVVMDIPRSLFEEKLEHMKESKGLKNDTDLTASDLKELVGQYKEVYLSAKGEPFPSDPKKQLEL
AVLAVFNSWESPRAKKYRSINQITGLRGTAVNVQCMVFGNMGNTSGTGVLFTRNPNTGEKKLYGEFLVNA
QGEDVVAGIRTPEDLDAMKNLMPQAYDELVENCNILESHYKEMQDIEFTVQENRLWMLQCRTGKRTGKSA
VKIAVDMVNEGLVEPRSAIKMVEPGHLDQLLHPQFENPSAYKDQVIATGLPASPGAAVGQVVFTAEDAEA
WHSQGKAAILVRAETSPEDVGGMHAAVGILTERGGMTSHAAVVARGWGKCCVSGCSGIRVNDAEKLVTIG
GHVLREGEWLSLNGSTGEVILGKQPLSPPALSGDLGTFMAWVDDVRKLKVLANADTPDDALTARNNGAQG
IGLCRTEHMFFASDERIKAVRQMIMAPTLELRQQALDRLLPYQRSDFEGIFRAMDGLPVTIRLLDPPLHE
FLPEGNIEDIVSELCAETGANQEDALARIEKLSEVNPMLGFRGCRLGISYPELTEMQARAIFEAAIAMTN
QGVQVFPEIMVPLVGTPQELGHQVTLIRQVAEKVFANVGKTIGYKVGTMIEIPRAALVADEIAEQAEFFS
FGTNDLTQMTFGYSRDDVGKFIPVYLAQGILQHDPFEVLDQRGVGELVKLATERGRKARPNLKVGICGEH
GGEPSSVAFFAKAGLDYVSCSPFRVPIARLAAAQVLV

>gi|168580|gb|AAA33495.1| pyruvate,orthophosphate dikinase (EC 2.7.9.1) [Zea mays]
MAASVSRAICVQKPGSKCTRDREATSFARRSVAAPRPPHAKARRRHPLRLRRGTGPHCSPLRAVVDAAPI
QTTKKRVFHFGKGKSEGNKTMKELLGGKGANLAEMASIGLSVPPGFTVSTEACQQYQDAGCALPAGLWAE
IVDGLQWVEEYMGATLGDPQRPLLLSVRSGAAVSMPGMMDTVLNLGLNDEVAAGLAAKSGERFAYDSFRR
FLDMFGNVVMDIPRSLFEEKLEHMKESKGLKNDTDLTASDLKELVGQYKEVYLSAKGEPFPSDPKKQLEL
AVLAVFNSWESPRAKKYRSINQITGLRGTAVNVQCMVFGNMGNTSGTGVLFTRNPNTGEKKLYGEFLVNA
QGEDVVAGIRTPEDLDAMKNLMPQAYDELVENCNILESHYKEMQDIEFTVQENRLWMLQCRTGKRTGKSA
VKIAVDMVNEGLVEPRSAIKMVEPGHLDQLLHPQFENPSAYKDQVIATGLPASPGAAVGQVVFTAEDAEA
WHSQGKAAILVRAETSPEDVGGMHAAVGILTERGGMTSHAAVVARWWGKCCVSGCSGIRVNDAEKLVTIG
SHVLREGEWLSLNGSTGEVILGKQPLSPPALSGDLGTFMAWVDDVRKLKVLANADTPDDALTARNNGAQG
IGLCRTEHMFFASDERIKAVRQMIMAPTLELRQQALDRLLTYQRSDFEGIFRAMDGLPVTIRLLDHPSYE
FLPEGNIEDIVSELCAETGANQEDALARIEKLSEVNPMLGFRGCRLGISYPELTEMQARAIFEAAIAMTN
QGVQVFPEIMVPLVGTPQELGHQVTLIRQVAEKVFANVGKTIGYKVGTMIEIPRAALVADEIAEQAEFFS
FGTNDLTQMTFGYSRDDVGKFIPVHLAQGILQHDPFEVLDQRGVGELVKFATERGRKARPNLKVGICGEH
GGEPSSVAFFAKAGLDFVSCSPFRVPIARLAAAQVLV

>gi|32400838|gb|AAP80651.1|AF475130_1 pyruvate orthophosphate dikinase, partial [Triticum aestivum]
RXXVVAIEDKXLYEGDWISLNGSTGEVILGKQPLSPPALSADLETFMSWVDEVRQLKVMANADTPGDALA
ARKNGAEGIGLCRTEHMFFASDERIKAVRQMIMAPTVELRQKALDRLLPYQRSDFEGIFRAMDGLPVTIR
LLDPPLHEFLPEGHVEDIVRELCAESGAAEDDVLARMEKLSEVNPMLGFRGCRLGISYPELTEMQARAIF
EAAISMTNQGIQVFPEXMVPLVGTPXELGHQVALIRQIANNVFTNMGKTIDYKAGTMIEIXXAALVAXXI
TNRLSSSLSDNXLRR
